# Supplementary material for: Congenital pulmonic and aortic stenosis in Newfoundland dogs: Results of a 14-year French cardiovascular screening program (921 dogs)
Source: PLoS One. 2025 Jan 30;20(1):e0318227. doi: 10.1371/journal.pone.0318227 (PMC11781725; doi:10.1371/journal.pone.0318227)
Supplement: S1 File — (XLSX) [file pone.0318227.s001.xlsx]

## Sheet: Feuil1
Date of the echocardiographic examination	Year	Date of file analysis	Date of sending results	Owner	File number	Dog's name	Operator's name	Cardiology specialist (Yes = 1 No = 1)	French department number	Results for aortic stenosis	Aortic stenosis status	Results for pulmonic stenosis	Pulmonic stenosis status	Maximal aortic flow velocity (m/s)	Pressure gradient (left ventricle-aorta) in mmHg	Maximal pulmomic flow velocity (m/s)	Pressure gradient (right ventricle-pulmonary trunk) in mmHg	Birth year	Age (year)	Body weight (kg)	Sex	Sex (binar) : Male = 1 and Female = 0	Coat color	Heart murmur	Heart murmur (binar)	Left basal diastolic heart murmur	Left apical systolic heart murmur	Left basal systolic heart murmur	Left mediothoracic systolic heart murmu	Inbreeding coefficient	Other	TN/L	remarques	Number of examinations	Cause of failure of previous exams	More than one exam required for vet specialists (0 = 1 exam; 1 = more than one exam)
2010-02-18	2010	2010-07-10	2010-07-16	Vallot	2010/11-12529	Caubvick de la Contrée du Milieu	Mirkovic	0	42	AS0	0	PS0	0	2.8	31.36	1.59	10.1124	2007	2.6		M	1	NB	non	0	0	0	0	0	0.78	HD-A	0	manque le poids	1		0
2010-04-07	2010	2010-07-10	2010-07-16	Mesples	2010/8-15126	Darjeeling des Passagers du Vent	Daniel	0	22	AS1	1	PS1	1	3.1	38.44	3.2	40.96	2008	1.6	57.5	F	0	NB	SSBG 2/6	1	0	0	1	0	0.78	HD-C ED-0	0	AS et PS	1		0
2010-04-08	2010	2010-07-10	2010-07-16	Turchetta	2010/10-10549	Willow Bear Deep Impact	Mirkovic	0	42	AS0	0	PS0	0	1.78	12.6736	1.23	6.0516	2008	2	45	F	0	NB	non	0	0	0	0	0	0	HD-A ED-0	0		1		0
2010-04-24	2010	2010-07-10	2010-07-16	Ruiz	2010/14-15322	El'Dameuse du Puy de Vendègre	Diquelou	0	31	AS0	0	PS0	0	1.47	8.6436	1.06	4.4944	2009	1.4		F	0	NB	non	0	0	0	0	0	0.2	HD-A ED-0	0	insuffisance aortique et mitrale : mineure - Manque le poids	1		0
2010-05-14	2010	2010-07-10	2010-07-16	Michel	2010/12-9796	Karazan Duncan	Mirkovic	0	42	AS0	0	PS0	0	1.89	14.2884	1.08	4.6656	2007	2.5	69	M	1	N	non	0	0	0	0	0	0	HD-A ED-2	0	pédigrée français non fourni	1		0
2010-05-18	2010	2010-10-02	2010-10-12	Fioramonti	2010-06/14863	Dis Moi Que Tu M'aimes de l'Iliade et l'Odyssée	Haroutunian	0	13	AS0	0	PS0	0	1.25	6.25	0.7	1.96	2008	2	57	F	0	NB	non	0	0	0	0	0	0	HD-B ED-0	0		1		0
2010-05-28	2010	2010-10-02	2010-10-12	Michel	2010-7/17838	Karazan Diana Spirit of California	Mirkovic	0	42	AS0	0	PS0	0	1.73	11.9716	1.15	5.29	2008	1.6	60	F	0	N	non	0	0	0	0	0	12.5	HD-B ED-0	0		1		0
2010-06-08	2010	2010-07-10	2010-07-16	Cartal	2010/13-10367	Djuna du Pas de Gargantua	Mirkovic	0	42	AS0	0	PS0	0	2.18	19.0096	1.39	7.7284	2008	2.5	55	F	0	N	non	0	0	0	0	0	0.78	HD-A ED-0	0		1		0
2010-06-10	2010	2010-07-10	2010-07-16	Alzaix	2010/15-15123	Eatoon du Puy de Vendègre	Mirkovic	0	42	AS0	0	PS0	0	2.11	17.8084	1.14	5.1984	2009	1.4	60	F	0	N	non	0	0	0	0	0	0.2	HD-D ED-0	0		1		0
2010-07-20	2010	2010-10-02	2010-10-12	Michel	2010-24/16922	Eowin Princesse du Domaine de la Fleur des Champs	Mirkovic	0	42	AS0	0	PS0	0	2	16	1.44	8.2944	2009	1.4	52.8	F	0	N	non	0	0	0	0	0	0	HD-A ED-0	0		1		0
2010-07-23	2010	2010-10-02	2010-10-12	Cresson	2010-19/5656	Best de la Baie Blanche	Le Bronec	0	33	AS0	0	PS0	0	1.26	6.3504	0.9	3.24	2006	3.5	49.9	F	0	N	non	0	0	0	0	0	0	HD-B ED-0	0		1		0
2010-07-23	2010	2010-10-02	2010-10-12	Cresson	2010-20/16876	Eos Just for me de la Baie Blanche	Le Bronec	0	33	AS0	0	PS0	0	2.12	17.9776	1.06	4.4944	2009	1.5	44.2	F	0	N	non	0	0	0	0	0	0.2	HD-A ED-0	0		1		0
2010-07-23	2010	2010-10-02	2010-10-12	Cresson	2010-21/9967	Christmas for Marie des Oursons du Vent	Le Bronec	0	33	AS0	0	PS0	0	2.1	17.64	0.79	2.4964	2007	2.6	53.9	F	0	NB	non	0	0	0	0	0	0	HD-C ED-0	0		1		0
2010-07-27	2010	2010-10-02	2010-10-12	Peladan	2010-18/16980	Egee from Tee Peeou Bears	Poirier	0	67	AS0	0	PS0	0	1.12	5.0176	1.1	4.84	2009	1.3	52	F	0	NB	non	0	0	0	0	0	0	HD-B ED-0	0		1		0
2010-08-10	2010	2010-10-02	2010-10-12	Didier-Rolland	2010-26/17240	Cannon Bear's Freedom	Mirkovic	0	42	AS0	0	PS0	0	1.82	13.2496	1.35	7.29	2009	1.3	51.2	M	1	N	non	0	0	0	0	0	0	HD-B ED-0	0		1		0
2010-08-19	2010	2010-12-28	2010-12-30	Dieuaide-Michel	2010-28/14812	Cherkan des Grands Moreau	Poirier	0	67	AS0	0	PS0	0	1.32	6.9696	1.11	4.9284	2007	2.9		M	1	N	non	0	0	0	0	0	3.12	HD-A ED-0	0	manque le poids	1		0
2010-08-23	2010	2010-10-02	2010-10-12	Montmessin	2010-27/13105	Dixie des Douces Fourrures	Mirkovic	0	42	AS0	0	PS0	0	1.87	13.9876	1.41	7.9524	2008	2.7	50	F	0	M	non	0	0	0	0	0	0	HD-A ED-0	0		1		0
2010-08-24	2010	2010-10-02	2010-10-12	Moineau	2010-30/12340	Beauty White de l'Arche des Pierres Dorées	Paillet	0	95	AS0	0	PS0	0	1.2	5.76	1	4	2006	3.8	55	F	0	NB	non	0	0	0	0	0	1.17	HD-B ED-0	0		1		0
2010-08-24	2010	2010-10-02	2010-10-12	Mesples	2010/8-15125	Djinn des Passagers du Vent	Daniel	0	22	AS1	1	PS0	0	3.3	43.56	1.23	6.0516	2008	1.9	57	F	0	N	SSBG 3/6	1	0	0	1	0	0.78	HD-A ED-0	0	AS-1	2	qualité insuffisante des images fournies	0
2010-08-24	2010	2010-10-02	2010-10-12	Mesples	2010/32_9903	C'Kamasutra des Passagers du Vent	Daniel	0	22	AS0	0	PS0	0	1.5	9	1.06	4.4944	2007	3.1	70	F	0	N	non	0	0	0	0	0	0.78	HD-A ED-0	0		1		0
2010-08-25	2010	2010-11-20	2010-10-24	Noel	2010-04/19646	L'Teiki Von Der Gonheide	Jaudon	0	1	AS0	0	PS0	0	2	16	0.99	3.9204	2008	2.7	67	M	1	M	non	0	0	0	0	0	0.59	/	0	manque pédigrée	1		0
2010-08-27	2010	2010-10-02	2010-10-12	Marcoux	2010-34/10315	César de l'Arche des Pierres Dorées	Mirkovic	0	42	AS0	0	PS0	0	2	16	1.34	7.1824	2007	2.8	70.5	M	1	NB	non	0	0	0	0	0	4.69	HD-A ED-1	0		1		0
2010-09-01	2010	2010-11-20	2010-10-24	Noel	2010-03/13497	Dakota des Granges de Thouzon	Jaudon	0	1	AS0	0	PS0	0	1.29	6.6564	1.04	4.3264	2008	2.4	64	F	0	N	non	0	0	0	0	0	0	HD-A ED-0	0	Discrète Iao sans conséquence	1		0
2010-09-15	2010	2010-11-20	2010-10-24	Meirlaen	2010-22/19561	Ishtar des Seigeurs des Ô	Menaut	1	33	AS0	0	PS0	0	1.59	10.1124	1.04	4.3264	2009	1.6		F	0	N	non	0	0	0	0	0	0.59	HD-A ED-0	0	manque le poids	1		0
2010-09-15	2010	2011-03-28	2011-04-14	Garnier	2010-02/3248	Bosco	Mirkovic	0	42	AS0	0	PS0	0	1.49	8.8804	0.91	3.3124	2006	4.7	65	M	1	NB	non	0	0	0	0	0	1.56	HD-A	0	FR légèrement diminuée (24%) avec diamètres ventriculaires gauches dans les limites supérieures, à surveiller	1		0
2010-09-20	2010	2010-11-20	2010-10-24	Masson	2010-37/12840	Carmen dite Chipie du Val de la Durdent	Paillet	0	95	AS0	0	PS0	0	1.1	4.84	0.84	2.8224	2007	2.9	42	F	0	N	non	0	0	0	0	0	0.78	/	0	Fréquence cardiaque non notifiée das le formulaire mais déduite des ECG (sur images écho-Doppler)	1		0
2010-09-23	2010	2011-03-28	2011-04-14	Noyer	2010-49/16523	Eos du Puy de Vendegre	Haroutunian	0	13	AS0	0	PS0	0	1.69	11.4244	1.2	5.76	2009	1.7	67	M	1	N	non	0	0	0	0	0	0.2	HD-D ED-0	0	Attention, valeurs inversées de Vmax dans le tableau	1		0
2010-10-21	2010	2010-12-28	2010-12-30	Tonin	2010-41/16677	Eden Roc d'Entre Terre et Mer	Couturier	0	6	AS0	0	PS0	0	1.85	13.69	1.26	6.3504	2009	1.6	46	F	0	N	non	0	0	0	0	0	0.2	HD-B ED-0	0	discrète Iao sans conséquence	1		0
2010-10-22	2010	2010-12-28	2010-12-30	Vigneron	2010-42/3281	Be Like Chalk and Cheese des Flots du Vieux Ru	Sessini	0	5	AS?	?	PS?	?	2,74?	#VALUE!	1,5?	#VALUE!	2006	3.8	58	F	0	M	SSBG 2/6	1	0	0	1	0	0.2	HD-A ED-0	0	Manque le pédigrée - a refaire entièrement (qualité des examens Doppler très i suffisante et images 2D quasiment noires) - Iao holodiastolique pouvant participer à l'accélération du flux	1		0
2010-10-27	2010	2011-03-28	2011-04-14	Chardin	2010-36/13210	Dalton Newfy du Pas de Mer	Kerveillant	0	27	AS0	0	PS0	0	1.49	8.8804	1.06	4.4944	2008	2.5	65	M	1	NB	non	0	0	0	0	0	0.98	HD-B ED-0	0		1		0
2010-11-26	2010	2011-03-28	2011-04-14	Marcou-Vincent	2010-45/16916	Ericson New Black Bear Family's	Testault	0	44	AS0	0	PS0	0	1.72	11.8336	1.28	6.5536	2009	1.7	62.5	M	1	N	non	0	0	0	0	0	0	HD-A ED-0	0	Iao sans conséquence	1		0
2010-11-26	2010	2011-03-28	2011-04-14	Marcou-Vincent	2010-47/13358	Dayton des Grands Moreaux	Testault	0	44	AS0	0	PS0	0	2.01	16.1604	1.27	6.4516	2008	2.8	64	F	0	N	non	0	0	0	0	0	3.12	/	0	Phases de TA avec FR de 24%, à surveiller	1		0
2010-12-06	2010	2011-03-28	2011-04-14	Chambord	2010-43/9896	Ceres Renus Us Arsnouphis	Aletti	0	78	AS0	0	PS0	0	1.27	6.4516	1.06	4.4944	2007	2.9	49	F	0	NB	non	0	0	0	0	0	4.3	HD-B	1		1		0
2010-12-10	2010	2011-03-28	2011-04-14	Mesples	2010-33/1761	Vendetta des Passagers du Vent	Daniel	0	22	AS0	0	PS0	0	1.25	6.25	0.75	2.25	2004	6.3	50	F	0	N	non	0	0	0	0	0	0	HD-A ED-0	0	examen à présent OK	2	Manquent les valeurs du VD - alignement incorrect dans l'axe de tir du >Doppler aortique	0
2010-12-15	2010	2011-12-22	2011-12-30	Mery	2011-51/17897	Eté Indien de La Contrée du Milieu	Kerveillant	0	27	AS0	0	PS0	0	1.32	6.9696	1.23	6.0516	2009	1.5	43	F	0	N	non	0	0	0	0	0	2.54	HD-A ED-2	0	Manque le pedigree	1		0
2010-12-27	2010	2011-03-28	2011-04-14	Icard	2010-17/9814	Chupa Chups des Hauts de Malforêt	Mirkovic	0	42	AS0	0	PS0	0	2.41	23.2324	1.25	6.25	2007	3.2	54	F	0	N	non	0	0	0	0	0	3.91	/	0	Examen à présent OK - NON FACTURÉ CAR DEJA FACTURÉ EN 2010	2	à vérifier dans 6 à 12 mois avec information à apporter concernant la surface colorimétrique et le caractère laminaire ou turbulent du flux transaortique	0
2011-01-04	2011	2011-03-28	2011-04-14	Michel	2010-56/17914	Eragon des Oursons de Svalbard	Mirkovic	0	42	AS0	0	PS0	0	1.93	14.8996	1.1	4.84	2009	1.4	61	M	1	NB	non	0	0	0	0	0	0.2	HD-B ED-0	0		1		0
2011-01-07	2011	2011-03-28	2011-04-14	Michel	2010-55/17913	Elise des Oursons de Svalbard	Mirkovic	0	42	AS0	0	PS0	0	1.75	12.25	1.05	4.41	2009	1.4	53	F	0	N	non	0	0	0	0	0	0.2	HD-C ED-0	0		1		0
2011-01-07	2011	2011-03-28	2011-04-14	Coichot	2011-01/17776	Elboy du Domaine de Flambeau	Kerveillant	0	27	AS0	0	PS0	0	1.74	12.1104	1.19	5.6644	2009	1.4	65	M	1	N	non	0	0	0	0	0	0	HD-A ED-0	0		1		0
2011-01-10	2011	2011-03-28	2011-04-14	Jourdanneau	2011-03/20941	Apogée	Haroutunian	0	13	AS0	0	PS0	0	1.46	8.5264	1.44	8.2944	2005	5.8	43	F	0	N	non	0	0	0	0	0	0	HD-A ED-0	0	A	1		0
2011-01-12	2011	2011-03-28	2011-04-14	Billonneau	2010-52/18385	Eclipse du Phare de Rose Blanche	Ecarlat	0	17	AS0	0	PS0	0	1.28	6.5536	1.19	5.6644	2009	1.4		F	0	NB	non	0	0	0	0	0	0	HD-A ED-0	0	Manque le poids	1		0
2011-01-12	2011	2011-03-28	2011-04-14	Billonneau	2010-53/18386	Ecume du Phare de Rose Blanche	Ecarlat	0	17	AS0	0	PS0	0	1.37	7.5076	1.42	8.0656	2009	1.4		F	0	N	non	0	0	0	0	0	0	HD-A ED-0	0	Manque le poids	1		0
2011-01-12	2011	2011-03-28	2011-04-14	Heno	2011-02/15347	Darsha des Embruns de La Lande Celte	Minguy	0	56	AS0	0	PS0	0	2.1	17.64	1.44	8.2944	2008	2.4	51	F	0	N	non	0	0	0	0	0	0.78	HD-B ED-0	0		1		0
2011-01-14	2011	2011-03-28	2011-04-14	Hebrard-Azebouch	2011-05/10366	Dodge Viper des Flots du Vieux Ru	Mirkovic	0	42	AS0	0	PS0	0	1.88	14.1376	1.04	4.3264	2008	3	65	M	1	N	non	0	0	0	0	0	0.2	HD-C ED-0	0		1		0
2011-01-15	2011	2011-03-28	2011-04-14	Riche	2011-06/17349	Deep Love Elite Model Look	Mirkovic	0	42	AS0	0	PS0	0	1.96	15.3664	1.22	5.9536	2009	1.6	48.2	F	0	N	non	0	0	0	0	0	0	HD-A ED-SL	0		1		0
2011-01-17	2011	2011-07-08	2011-07-22	Perard	2010-54/17351	Deep love Earth Song dite Jade	Gouni	1	94	AS1	1	PS0	0	3.01	36.2404	1.31	6.8644	2009	1.6	58	F	0	N	SSBG 1/6	1	0	0	1	0	0	HD-A	0	STAo sous-valvulaire fibreuse - Iao sans conséquence - HTAP associée	1		0
2011-01-17	2011	2011-07-08	2011-07-22	Taubregeas -Cresson	2011-08/16878	Edouard de La Baie Blanche	Menaut	1	33	AS0	0	PS0	0	1.81	13.1044	1.05	4.41	2009	1.9	53.1	M	1	N	non	0	0	0	0	0	0.2	HD-B ED-0	0		1		0
2011-01-25	2011	2011-03-28	2011-04-14	Perroncel	2011-04/18437	Entre deux Vagues du Chant des Perles Noires	Haroutunian	0	13	AS0	0	PS0	0	1.6	10.24	1.33	7.0756	2009	1.3	72	M	1	N	non	0	0	0	0	0	0	HD-A ED-3	0		1		0
2011-01-28	2011	2011-03-28	2011-04-14	Chapelin	2010-01/17737	Enook Brown de La Légende d’Ebène et de Bronze	Mirkovic	0	42	AS0	0	PS0	0	1.71	11.6964	1.15	5.29	2009	1.6	61	F	0	M	non	0	0	0	0	0	0.78	HD-A ED-0	0		1		0
2011-01-31	2011	2011-03-28	2011-04-14	Perrussel	2010-39/13578	Djipsy de La Croisée des Sources	Doucet	0	33	AS0	0	PS0	0	1.66	11.0224	1.03	4.2436	2008	2.8		F	0	M	non	0	0	0	0	0	0	HD-A ED-0	0	Manque le poids	1		0
2011-01-31	2011	2011-03-28	2011-04-14	Perrussel	2010-40/12971	Caporal de La Croisée des Sources	Doucet	0	33	AS0	0	PS0	0	1.63	10.6276	1.58	9.9856	2007	3.1		M	1	N	non	0	0	0	0	0	3.12	HD-B ED-0	0	Manque le poids	1		0
2011-02-01	2011	2011-07-08	2011-07-22	Loth	2010-29/16838	Scarlett Ohara of The End of The Line	Bublot	0	69	AS0	0	PS0	0	1.55	9.61	1.3	6.76	2008	2.3	55	F	0	N	non	0	0	0	0	0	0.39	HD-A ED-0	0		1		0
2011-02-01	2011	2011-12-22	2011-12-30	Olivier	2011-16/19736	Eden Nuit d’Ivresse du Domaine du Taennchel	Poirier	0	67	AS0	0	PS0	0	1.68	11.2896	1.32	6.9696	2009	1.5	52	F	0	N	non	0	0	0	0	0	3.32	HD-C ED-0	0		1		0
2011-02-03	2011	2011-03-28	2011-04-14	Baudrand	2011-13/16522	Ebene du Puy de Vendegre	Diquelou	0	31	AS0	0	PS0	0	1.8	12.96	0.98	3.8416	2009	2	67	M	1	N	non	0	0	0	0	0	0.2	HD-A ED-0	0		1		0
2011-02-04	2011	2011-03-28	2011-04-14	Alzaix	2011-10/18224	Esmeralda-La-Zingara du Puy de Vendegre	Mirkovic	0	42	AS0	0	PS0	0	1.88	14.1376	1.28	6.5536	2009	1.4	50	F	0	M	non	0	0	0	0	0	0	HD-A ED-0	0		1		0
2011-02-04	2011	2011-03-28	2011-04-14	Alzaix	2011-11/17969	Edelweiss du Puy de Vendegre	Mirkovic	0	42	AS0	0	PS0	0	1.96	15.3664	1.1	4.84	2009	1.5	48.2	F	0	NB	non	0	0	0	0	0	0	HD-A ED-0	0		1		0
2011-02-05	2011	2015-06-08	2015-06-08	Lecomte	2015-32/19730	LITTLE BEARS UNLI KELY ROSE WANTED	Mirkovic	0	42	AS0	0	PS0	0	1.96	15.3664	1.04	4.3264	2009	1.4	47.2	F	0	N	non	0	0	0	0	0	6.25	HD-A ED-0	0	Pedigree français non disponible - Erreur de nom dans le formulaire (page 1)	1		0
2011-02-14	2011	2011-07-08	2011-07-22	Charpentier	2010-35/17145	Elen le Soleil du Haut Selvage	Romantzoff	0	5	AS0	0	PS0	0	1.3	6.76	0.6	1.44	2009	1.6	48.5	F	0	N	non	0	0	0	0	0	0	HD-C ED-0	0	Examen à présent OK (bien que CR "brouillon")	2	à refaire entièrement (qualité des examens Doppler très insuffisante et images 2D quasiment noires)	0
2011-02-15	2011	2011-03-28	2011-04-14	Legrand	2011-23/12272	D'Day de l'Iliade et l'Odyssée	Nicolle	1	31	AS0	0	PS0	0	1.99	15.8404	1.55	9.61	2008	2.5	63	M	1	NB	non	0	0	0	0	0	0.39	HD-A ED-0	0		1		0
2011-02-25	2011	2011-03-28	2011-04-14	Roere	2011-18/17361	Karabass Von Der Rudelsburg	Müller	0	59	AS0	0	PS0	0	1.62	10.4976	1.36	7.3984	2009	1.8	73	M	1	N	non	0	0	0	0	0	0	HD-A ED-0	0		1		0
2011-02-26	2011	2015-06-08	2015-06-08	Lecomte	2015-31/19989	SEABROOK CHANT D'AUTOMNE AT ROSE' WANTED	Mirkovic	0	42	AS0	0	PS0	0	1.84	13.5424	1.14	5.1984	2009	1.3	56.5	M	1	N	non	0	0	0	0	0	0	HD-A ED-0	0	Pedigree français non disponible	1		0
2011-03-01	2011	2011-03-28	2011-04-14	Van Kets	2011-09/17934	Edition limitée des Oursons du Vent	Kerveillant	0	27	AS0	0	PS0	0	1.98	15.6816	1.18	5.5696	2009	1.7	46	F	0	N	non	0	0	0	0	0	0	HD-A ED-0	0		1		0
2011-03-02	2011	2011-03-28	2011-04-14	Godin	2011-26/19572	Take It Slowly Sir Giorgio of La Baie Bonavista	Testault	0	44	AS0	0	PS0	0	1.89	14.2884	1.63	10.6276	2009	1.7	56	M	1	N	B1 mat	0	0	0	0	0	12.89	HD-B ED-0	0	Iao - IM - IP - IT sans conséquence	1		0
2011-03-07	2011	2011-07-08	2011-07-22	Handtschoewercker	2011-14/15120	Newf Mermaid Grease	Haelewyn	0	59	AS0	0	PS0	0	1.5	9	0.9	3.24	2007	3.9	60	F	0	N	non	0	0	0	0	0	0	HD-A ED-0	0		1		0
2011-03-07	2011	2011-07-08	2011-07-22	Fiorini	2011-56/15320	Dinozzo de l'Arche des Pierres Dorées	Jaudon	0	1	AS0	0	PS0	0	1.93	14.8996	1.23	6.0516	2008	2.7	63	M	1	N	non	0	0	0	0	0	6.25	HD-B	0		1		0
2011-03-08	2011	2011-12-22	2011-12-30	Mery	2011-27/19763	Eroïne du chemin des Puits Tournants	Kerveillant	0	27	AS0	0	PS0	0	1.54	9.4864	1.1	4.84	2009	1.4	45	F	0	N	non	0	0	0	0	0	0	HD-A ED-0	0	Manque le pedigree	1		0
2011-03-11	2011	2011-07-08	2011-07-22	Millerot	2011-25/16645	Eïden de La Perle des Caraïbes	Lamas	0	47	AS0	0	PS0	0	1.85	13.69	1.66	11.0224	2009	2		F	0	N	non	0	0	0	0	0	1.17	/	0	Manque le poids	1		0
2011-03-16	2011	2011-07-08	2011-07-22	Wuyts & Laignel	2011-22/17991	Exquise Esquisse des Oursons du Vent	Lamas	0	47	AS0	0	PS0	0	1.89	14.2884	1.64	10.7584	2009	1.6	60	F	0	N	non	0	0	0	0	0	0	HD-A ED-0	0	Manque le pedigree	1		0
2011-03-25	2011	2011-07-08	2011-07-22	Seitz	2011-12/18373	Engel Brown From Tee Peeou Bears	Poirier	0	67	AS0	0	PS0	0	1.75	12.25	1.28	6.5536	2009	1.6		F	0	M	non	0	0	0	0	0	0	HD-A ED-0	0	Manque le poids	1		0
2011-03-25	2011	2011-07-08	2011-07-22	Bruxelle	2011-32/15743	Daryus du Royaume des Grands Vents	Kerveillant	0	27	AS0	0	PS0	0	1.94	15.0544	1.19	5.6644	2008	2.5	60	M	1	M	non	0	0	0	0	0	0	HD-A	0		1		0
2011-03-28	2011	2011-07-08	2011-07-22	Godard	2011-41/14786	Céleste de l’Arche des Pierres Dorées	Pons	0	13	AS0	0	PS0	0	1.39	7.7284	1.2	5.76	2007	3.5	52	F	0	NB	non	0	0	0	0	0	6.25	HD-A ED-0	0		1		0
2011-03-28	2011	2011-10-22	2011-11-10	Josset	2011-77/17098	Elfye des Préludes de Chassignolan	Duchamp	0	21	AS0	0	PS0	0	1.3	6.76	0.97	3.7636	2009	2	54	F	0	N	non	0	0	0	0	0	0	HD-A	0	Manque le pedigree	1		0
2011-03-29	2011	2011-12-22	2011-12-30	Guerini	2010-57/8247	Baie d’Along du Clos des Abysses de Provence	Mirkovic	0	42	AS0	0	PS0	0	1.98	15.6816	1.55	9.61	2006	3.4	57	F	0	N	non	0	0	0	0	0	0.98	HD-A ED-0	0	Manque le pedigree	1		0
2011-04-06	2011	2011-07-08	2011-07-22	Del Franco	2011-34/17916	Elzo des Oursons de Svalbard	Mirkovic	0	42	AS0	0	PS0	0	2.04	16.6464	1.14	5.1984	2009	1.7	56.5	M	1	N	non	0	0	0	0	0	0.2	HD-D ED-0	0	Manque le pedigree	1		0
2011-04-08	2011	2011-07-08	2011-07-22	Delhay	2010-23/16675	Edition Spéciale d'Entre Terre et Mer	Delesalle	0	62	AS0	0	PS0	0	1.56	9.7344	1.15	5.29	2009	2	51	F	0	NB	non	0	0	0	0	0	0.2	HD-B ED-0	0	Images Doppler fournies : à présent OK	2	images doppler non fournies (validation de l'examen impossible)	0
2011-04-19	2011	2011-07-08	2011-07-22	Savary	2011-37/9800	Droopy du Pas de Gargantua	Jaudon	0	1	AS0	0	PS0	0	1.52	9.2416	1.27	6.4516	2008	3.4	63	M	1	N	non	0	0	0	0	0	0.78	HD-A ED-0	0	Manque le pedigree	1		0
2011-04-27	2011	2011-09-22	2011-11-10	MOINEAU	2011-43/19368	Fanthomas dit Falcor du Domaine de l’Ourson Brun	Paillet	0	95	AS0	0	PS0	0	1.61	10.3684	1.37	7.5076	2010	1.3	50	M	1	NB	non	0	0	0	0	0	1.95	HD-D ED-3	0	Manque le pedigree	1		0
2011-05-02	2011	2011-07-08	2011-07-22	Delebarre	2011-40/17739	Eté Indien de la Légende d'Ebène et de Bronze	Vallin	0	64	AS0	0	PS0	0	1.6	10.24	1.1	4.84	2009	1.8	70	M	1	M	non	0	0	0	0	0	0.78	HD-A ED-0	0		1		0
2011-05-16	2011	2011-08-08	2011-08-12	Carel	2011-21/6197	Zoraya Bar von der Ortenau	Kerveillant	0	27	AS0	0	PS0	0	2.24	20.0704	1.11	4.9284	2007	4.4	56	F	0	N	non	0	0	0	0	0	0	HD-B ED-0	0	Iao - Vmax Ao diminuée / examen du 02/03/11 mais l'animal a perdu 4 kg entre le 01 et le 2ème examen.	2	La vmax de l'aorte étant légèrement augmentée, fournir une image Doppler couleur confirmant ou infirmant le rétrécissement de la surface colorimétrique et s'assurer de l'importance de l'Iao pouvant expliquer une telle vitesse - vérifier l'auscultation (souffle probable avec une Vmax de 2,9m/s)	0
2011-05-23	2011	2011-12-22	2011-12-30	Guerini	2011-89/19612	Fraise des Bois du Clos des Abysses de Provence	Mirkovic	0	42	AS0	0	PS0	0	1.91	14.5924	1.27	6.4516	2010	1.4	51	F	0	N	non	0	0	0	0	0	0	HD-A ED-0	0	Manque le pedigree	1		0
2011-05-27	2011	2011-12-22	2011-12-30	Pavie-Mery	2011-48/5273	Blue Wave	Kerveillant	0	27	AS0	0	PS0	0	1.4	7.84	1.04	4.3264	2006	4.8	40	M	1	M	non	0	0	0	0	0	0	HD-A ED-0	0	FR de 25% (limite inférieure) à surveiller - Manque le pedigree	1		0
2011-05-30	2011	2011-08-08	2011-08-12	Batisse/Mesples	2011-47/19151	Elvelinde Elenwe des Passagers du Vent	Paillassou	0	45	AS0	0	PS0	0	1.73	11.9716	0.94	3.5344	2009	1.5	62	F	0	NB	non	0	0	0	0	0	0.78	HD-A ED-0	0	Manque le pedigree	1		0
2011-06-04	2011	2011-07-08	2011-07-22	Boutemy	2010-45/16916	Rose'Wanted - Eondas	Le Bronec	0	24	AS0	0	PS0	0	2	16	1.22	5.9536	2009	1.7	55	M	1	N	non	0	0	0	0	0	0.39	HD-B ED-0	0	Iao sans conséquence	1		0
2011-06-27	2011	2011-08-08	2011-08-12	Hoffmann	2011-54/17339	Emperor Pu-Yi de l’Iliade et L’Odyssée	Haelewyn	0	59	AS0	0	PS0	0	2.1	17.64	1.5	9	2009	2	63	M	1	N	non	0	0	0	0	0	0.39	HD-A ED-0	0		1		0
2011-06-30	2011	2011-12-22	2011-12-30	Olivier	2011-55/19906	Frisquette du Domaine du Taennchel	Poirier	0	67	AS0	0	PS0	0	1.38	7.6176	1.01	4.0804	2010	1.3	43	F	0	M	non	0	0	0	0	0	0	HD-B ED-0	0		1		0
2011-07-04	2011	2011-08-08	2011-08-12	Pardillos-Seguet	2011-53/20317	Felicity for Me de l’Iliade et L’Odyssée	Kerveillant	0	27	AS0	0	PS0	0	1.81	13.1044	1.08	4.6656	2010	1.4		F	0	N	non	0	0	0	0	0	0.39	HD-C ED-0	0	Manquent le poids et le pedigree	1		0
2011-07-08	2011	2011-08-08	2011-08-12	Desroches	2011-58/20442	Lamira Lola Montez vom Riesrand	Mirkovic	0	42	AS0	0	PS0	0	1.76	12.3904	1.24	6.1504	2010	1.4	59	F	0	N	non	0	0	0	0	0	0	HD-A ED-0	0		1		0
2011-07-11	2011	2011-08-08	2011-08-12	Grimal	2011-57/10951	Dunya des Grands Moreaux	Mirkovic	0	42	AS0	0	PS0	0	1.96	15.3664	1.21	5.8564	2008	3.4	65	F	0	N	non	0	0	0	0	0	3.12	HD-A	0		1		0
2011-07-15	2011	2011-08-08	2011-08-12	Alzaix	2011-59/20588	Mermaid’s Pride Favorite Son	Mirkovic	0	42	AS0	0	PS0	0	1.86	13.8384	1.31	6.8644	2010	1.3	57.5	M	1	N	non	0	0	0	0	0	0	HD-A ED-0	0		1		0
2011-07-22	2011	2011-09-22	2011-11-10	Vallot	2011-74/19178	Et un deux trois des Seigneurs de L’Odyssée	Mirkovic	0	42	AS0	0	PS0	0	2	16	1.43	8.1796	2009	1.8	54	F	0	N	non	0	0	0	0	0	0.39	HD-A ED-0	0	Vérifier la présence d'une Iao	1		0
2011-07-22	2011	2011-09-22	2011-11-10	Vallot	2010-75/22240	Daïka du Domaine de La Fleur des Champs	Mirkovic	0	42	AS0	0	PS0	0	1.74	12.1104	1.39	7.7284	2008	3.4	58	F	0	N	non	0	0	0	0	0	1.95	/	0		1		0
2011-08-03	2011	2012-03-10	2012-04-01	Laignel	2011-60/17992	ETHIQUE ET TACT DES OURSONS DU VENT	Kerveillant	0	27	AS0	0	PS0	0	1.75	12.25	1.3	6.76	2009	1.9	58	M	1	N	non	0	0	0	0	0	0	HD-A ED-0	0	Manque le pedigree	1		0
2011-08-03	2011	2012-03-10	2012-04-01	Laignel	2011-61/10592	DADDY’S LITTLE GIRL DES OURSONS DU VENT	Kerveillant	0	27	AS0	0	PS0	0	1.49	8.8804	1.3	6.76	2008	3.2	50	F	0	NB	non	0	0	0	0	0	0	HD-D ED-0	0	Manque le pedigree	1		0
2011-08-05	2011	2011-09-22	2011-11-10	Martin	2011-67/18221	Eyota du Royaume des Grands Vents	Kerveillant	0	27	AS0	0	PS0	0	1.99	15.8404	1.47	8.6436	2009	1.8	54	F	0	NB	non	0	0	0	0	0	3.91	HD-A ED-0	0	FR lim = 25% (à surveiller)	1		0
2011-08-05	2011	2011-09-22	2011-11-10	Martin	2011-68/19827	Flamme du Royaume des Grands Vents	Kerveillant	0	27	AS0	0	PS0	0	1.73	11.9716	1.39	7.7284	2010	1.6	56	F	0	M	non	0	0	0	0	0	0	HD-B ED-0	0	FR lim = 26% (à surveiller)	1		0
2011-08-05	2011	2011-09-22	2011-11-10	Martin	2011-69/19822	Flamenka du Royaume des Grands Vents	Kerveillant	0	27	AS0	0	PS0	0	1.9	14.44	1.33	7.0756	2010	1.6	56	F	0	M	non	0	0	0	0	0	0	HD-B ED-0	0		1		0
2011-08-10	2011	2011-09-22	2011-11-10	Moineau	2011-63/20142	Freesia du Pas de Gargantua	Ruel	0	75	AS0	0	PS0	0	1.47	8.6436	0.95	3.61	2010	1.4	52	F	0	M	non	0	0	0	0	0	0	HD-A ED-0	0		1		0
2011-09-05	2011	2011-10-22	2011-11-10	Josset	2011-70/17171	Eyline des Portes de Caranusca	Duchamp	0	21	AS0	0	PS0	0	1.5	9	1.1	4.84	2009	2.3	33.4	F	0	N	non	0	0	0	0	0	0.39	HD-A	0	Manque le pedigree	1		0
2011-09-05	2011	2011-10-22	2011-11-10	Josset	2011-71/20720	Feam de la Ferme des Tremblois	Duchamp	0	21	AS0	0	PS0	0	1.8	12.96	1.5	9	2010	1.4	48	F	0	M	non	0	0	0	0	0	0	HD-B	0	Manque le pedigree	1		0
2011-09-16	2011	2011-12-28	2011-12-30	Boyer	2011-82/12275	Oukaya Forever Cherry Pie	Vallin	0	64	AS0	0	PS0	0	1.47	8.6436	1	4	2007	4	49	F	0	NB	non	0	0	0	0	0	0	HD-A	0		1		0
2011-09-16	2011	2011-12-28	2011-12-30	Boyer	2011-83/9573	Cool Big Boss du Haras des Grosses Patouns	Vallin	0	64	AS0	0	PS0	0	1.58	9.9856	1.1	4.84	2007	4	62	M	1	N	non	0	0	0	0	0	0	HD-A	0		1		0
2011-09-16	2011	2011-12-28	2011-12-30	Boyer	2011-84/20027	Fiever Night du Haras des Grosses Patouns	Vallin	0	64	AS0	0	PS0	0	1.78	12.6736	1	4	2010	1.7	54	F	0	N	non	0	0	0	0	0	0.59	HD-A ED-0	0		1		0
2011-09-21	2011	2011-10-22	2011-11-10	Mesples	2011-78/20620	Face à la Mer de La Contrée du Milieu	Daniel	0	22	AS0	0	PS0	0	1.66	11.0224	1.16	5.3824	2010	1.3	50	M	1	N	non	0	0	0	0	0	1.56	HD-B ED-2	0		1		0
2011-09-23	2011	2015-07-04	2015-07-04	Delacroix	2015-48/20621	FERYSS-ANYSS DE LA CONTREE DU MILIEU	Mirkovic	0	42	AS0	0	PS0	0	1.55	9.61	1.07	4.5796	2010	1.3	42	F	0	N	Non	0	0	0	0	0	1.56	HD-A ED-0	0		1		0
2011-09-30	2011	2012-03-30	2012-04-02	Loth-Balzer	2011-65/19878	FABULOUS NEWFIES DOG DE L’ILIADE ET L’ODYSSEE	Brunon	0	63	AS?	?	PS?	?	1,22?	#VALUE!	0,79?	#VALUE!	2010	1.8	45	F	0	N	non	0	0	0	0	0	0	HD-B ED-0	0	Alignement incorrect pour les 2 examens Doppler - Utilisation du Doppler pulsé pour le flux transpulmonaire - Tableau incomplet (manque PVD) - A refaire	1		0
2011-10-01	2011	2011-10-22	2011-11-10	Maniglier	2011-76/19391	Free Sheerekan de La Légende d'Ebène et de Bronze	Mirkovic	0	42	AS0	0	PS0	0	2.34	21.9024	1.36	7.3984	2010	1.9	54	F	0	M	non	0	0	0	0	0	25.78	/	0	Vérifier la présence d'une Iao (pourrait expliquer la VmaxAo lim sup)	1		0
2011-10-11	2011	2011-12-22	2011-12-30	Duvivier	2010-25/18944	Infini Rêve des Seigneurs des O	Bublot	0	69	AS0	0	PS0	0	1.56	9.7344	1.19	5.6644	2009	2.5	53	F	0	NB	SSBG 1/6 protosyst.	1	0	0	1	0	0	HD-B ED-0	0		1		0
2011-10-17	2011	2011-12-22	2011-12-30	Roere	2011-17/16618	Elnath du Domaine de la Fleur des Champs	Müller	0	59	AS0	0	PS0	0	1.57	9.8596	0.97	3.7636	2009	2.7	53	F	0	M	non	0	0	0	0	0	3.12	HD-B ED-0	0		1		0
2011-10-19	2011	2011-11-22	2011-11-24	Mauguy	2011-51/22525	Kloofbear Cab Calloway of Country Moreover	Gouni	1	94	AS0	0	PS0	0	2.1	17.64	1.31	6.8644	2010	1.7	76	M	1	N	non	0	0	0	0	0	0	HD-B ED-0	0	déjà envoyé en novembre 2011	1		0
2011-10-20	2011	2011-12-22	2011-12-30	Marit Von Mierop	2011-42/18300	Starry Town Culi Ce Conte dite « Star »	Loneux	0	51	AS0	0	PS0	0	1.32	6.9696	0.9	3.24	2007	4.6	66	F	0	N	non	0	0	0	0	0	0	HD-A ED-0	0	Examen à présent conforme - FR de 25% (limite inférieure) à surveiller - PAS DE FACTURE (CAR RELECTURE)	2	A refaire (examen non conforme) : Doppler aortique : alignement incorrect sur l'ensemble des images (avec même parfois aorte peu visible) - date non précisée et lieu d'examen illisible - poids non fourni	0
2011-10-24	2011	2011-12-28	2011-12-30	Boyer	2011-85/20026	Fatal Black Bear du Haras des Grosses Patouns	Vallin	0	64	AS?	?	PS0	0	1,44?	#VALUE!	1.47	8.6436	2010	1.8	59	F	0	N	non	0	0	0	0	0	0.59	HD-A ED-0	0	Refaire le Doppler aortique : alignement incorrect entre l'axe de tir et l'artère engendrant un risque de sous-estimation de la vitesse du flux, ce d'autant qu'une fraction de raccourcissement basse (20%) a été calculée (à vérifier aussi)	1		0
2011-10-28	2011	2011-12-22	2011-12-30	Marcou	2011-84/2702	Auckland de la Baie Bonavista	Testault	0	44	AS0	0	PS0	0	1.55	9.61	1.37	7.5076	2005	6.1	54	F	0	N	non	0	0	0	0	0	0	HD-A ED-0	0	FR de 23% (limite inférieure) à surveiller - IM mineure - Manque le pedigree	1		0
2011-10-28	2011	2011-12-22	2011-12-30	Marcou	2011-85/16503	Estrela des Grands Moreaux	Testault	0	44	AS0	0	PS0	0	1.84	13.5424	1.14	5.1984	2009	2.8	58	F	0	N	non	0	0	0	0	0	1.95	HD-A ED-0	0	Manque le pedigree	1		0
2011-11-04	2011	2011-12-28	2011-12-30	Carre	2011-64/15191	Drako du Domaine de La Fleur des Champs	Müller	0	59	AS0	0	PS0	0	1.59	10.1124	1.11	4.9284	2008	3.3	65	M	1	NB	non	0	0	0	0	0	0.39	HD-C ED-0	0		1		0
2011-11-07	2011	2011-12-22	2011-12-30	Alzaix	2011-98/20702	Fargésia du Puy de Vendègre	Mirkovic	0	42	AS0	0	PS0	0	2.27	20.6116	1.62	10.4976	2010	1.4	51	F	0	N	non	0	0	0	0	0	2.15	HD-A ED-0	0		1		0
2011-11-17	2011	2011-12-22	2011-12-30	Papin	2011-39/17770	Eowin du Domaine de Flambeau	Kerveillant	0	27	AS0	0	PS0	0	1.45	8.41	1.43	8.1796	2009	2.2	53	F	0	N	non	0	0	0	0	0	0	HD-A ED-0	0	Examen à présent conforme - PAS DE FACTURE (CAR RELECTURE)	2	A refaire entièrement (qualité des examens Doppler très insuffisante - Doppler pulmonaire : courbes tronquées - Doppler aortique : courbes peu visibles et alignement incorrect)	0
2011-11-18	2011	2011-12-22	2011-12-30	Panchaud	2011-100/18390	Eykone des Passagers du Vent	Laborde	0	56	AS0	0	PS0	0	1.17	5.4756	1.21	5.8564	2009	2.2	48	M	1	N	non	0	0	0	0	0	0.39	/	0		1		0
2011-11-29	2011	2011-12-28	2011-12-30	Ravenel	2011-15/10448	Chana du Pays du Mont St Michel	Testault	0	44	AS0	0	PS0	0	2.44	23.8144	1.45	8.41	2007	4	52.5	F	0	N	non	0	0	0	0	0	0	HD-A ED-0	0		1		0
2011-12-05	2011	2011-12-28	2011-12-30	Mesples	2011-105/19039	Etat d’Ame des Passagers du Vent	Daniel	0	22	AS0	0	PS0	0	1.7	11.56	1.1	4.84	2009	2	45	F	0	NB	non	0	0	0	0	0	0.78	HD-A ED-0	0	FR à vérifier par l'échographiste (26% et non 12% comme indiqué)	1		0
2011-12-07	2011	2011-12-28	2011-12-30	Toussaint	2011-103/16556	Melimelo Elsyna	Dammery	0	57	AS?	?	PS?	?	0,5?	#VALUE!	0,3?	#VALUE!	2009	2.9	50	F	0	N	non	0	0	0	0	0	0.39	HD-A ED-0	0	Refaire les examens Doppler : alignement incorrect entre l'axe de tir et l'artère engendrant un risque de sous-estimation de la vitesse du flux, ce d'autant qu'une fraction de raccourcissement limite inférieure (24%) a été calculée (à vérifier aussi) - Doppler pulmonaire : courbes mal définies	1		0
2011-12-12	2011	2012-07-08	2012-07-10	LEGER	2012-44/14860	DOUBAYE DES EMBRUNS DE LA LANDE CELTE	Jossier	0	44	ASD	D	PS0	0	2.14	18.3184	1.23	6.0516	2008	3.3	63	M	1	NB	SSBG 1/6	1	0	0	1	0	0.78	HD-B ED-0	0	L'examen Doppler aortique confirme bien une vitesse das les limittes sup. de la norme. Fournir des images 2D couleur de bonne qualité pour confirmer le rétrécissement de la surface colorimétrique + Doppler pulsé (caractère lamianire ou turbulent du flux) + quantifier l'IAo qui pourrait expliquer cette valeur de la VmaxAo	1		0
2011-12-16	2011	2012-05-12	2012-05-14	Boutemy-Augereau	2012-41/18438	ENTRE DANS LA DANSE DU CHANT DES PERLES NOIRES	Nicolle	1	31	AS0	0	PS0	0	1.98	15.6816	1.57	9.8596	2009	2.2	47	F	0	N	non	0	0	0	0	0	0	/	0		1		0
2012-01-03	2012	2012-03-10	2012-04-01	Seitz	2011-107/20614	FANTOM OF OPERA DE LA CONTREE DU MILIEU	Poirier	0	67	AS0	0	PS0	0	1.69	11.4244	1.1	4.84	2010	1.7	47	F	0	N	non	0	0	0	0	0	1.56	HD-B ED-2	0		1		0
2012-01-04	2012	2012-01-10	2012-01-31	Pouvesle	2011-07/15122	ENCORE UNEDEPLUS EVOLENE DU PRE AUX VANNEAUX	Gouni	1	94	AS0	0	PS0	0	1.76	12.3904	1.01	4.0804	2009	1.7	60	F	0	N	non	0	0	0	0	0	0.39	HD-A ED-0	0	Dossier directement traité au CHUVA avec le Dr. Gouni - déjà envoyé au CFCTNL	1		0
2012-01-10	2012	2012-03-10	2012-04-01	Cassanet	2012-02/20140	FLEUR DE MAIS DU PAS DE GARGANTUA	Menaut	1	33	AS0	0	PS0	0	1.41	7.9524	1.14	5.1984	2010	1.8	38	F	0	M	non	0	0	0	0	0	0	HD-A ED-0	0	FR=25% (lim inf), à surveiller - Manque le pedigree	1		0
2012-01-11	2012	2012-03-10	2012-04-01	Helou	2011-108/10214	CIRRUS DES PASSAGERS DU VENT	Laborde	0	56	AS0	0	PS0	0	1.69	11.4244	1.39	7.7284	2007	4.4	67	M	1	N	non	0	0	0	0	0	0.39	HD-A ED-0	0	FR=26% (lim inf), à surveiller	1		0
2012-01-11	2012	2012-03-30	2012-04-02	Cresson	2011-102/20087	FLYING BLUE DE LA BAIE BLANCHE	Brune	0	44	AS0	0	PS0	0	1.98	15.6816	1.36	7.3984	2010	1.8	54	F	0	NB	non	0	0	0	0	0	1.37	HD-A ED-0	0	IM et Iao mineures	1		0
2012-01-12	2012	2015-07-04	2015-07-04	Delacroix	2015-49/22161	OHOI'S JUST FLY ME 2 OUKAYA 4EVER	Mirkovic	0	42	AS0	0	PS0	0	1.82	13.2496	1.29	6.6564	2010	1.4	44	F	0	N	Non	0	0	0	0	0	0.39	HD-B ED-0	0		1		0
2012-01-13	2012	2012-03-10	2012-04-01	Montmessin	2011-79/20138	FUNNY DU PAS DE GARGANTUA	Mirkovic	0	42	AS0	0	PS0	0	1.98	15.6816	1.41	7.9524	2010	1.9	48	F	0	M	non	0	0	0	0	0	0	HD-A ED-0	0	Manque le pedigree	1		0
2012-01-13	2012	2012-03-10	2012-04-01	Montmessin	2011-80/20207	FIDJI DU PUY DE VENDEGRE	Mirkovic	0	42	AS0	0	PS0	0	1.95	15.21	1.45	8.41	2010	1.7	55	M	1	M	non	0	0	0	0	0	0	HD-A ED-0	0	Manque le pedigree	1		0
2012-01-18	2012	2012-03-10	2012-04-01	Tanguy	2012-04/17912	EDGAR DE LA METAIRIE DE KERCADIC	Laborde	0	56	AS0	0	PS0	0	1.69	11.4244	1.23	6.0516	2009	2.5	60	M	1	N	non	0	0	0	0	0	1.17	HD-A ED-0	0		1		0
2012-01-21	2012	2012-04-24	2012-05-14	Cartal	2012-09/19146	EVEL-EVEL DES PASSAGERS DU VENT	Mirkovic	0	42	AS0	0	PS0	0	1.94	15.0544	1.09	4.7524	2009	2.1	50.8	F	0	NB	non	0	0	0	0	0	0.78	HD-A ED-0	0		1		0
2012-01-31	2012	2012-03-30	2012-04-02	Seitz-Didier	2011-106/20660	FETWYN-CHETAN DE LA CONTREE DU MILIEU	Poirier	0	67	AS?	?	PS?	?	1,6?	#VALUE!	1,07?	#VALUE!	2010	1.7	44	F	0	N	non	0	0	0	0	0	3.52	HD-C ED-0	0	1. Doppler pulmonaire et aortique : tracé ECG illisible. 2. Doppler aortique : utilisation du mode Doppler pulsé et non continu (doute pour ce qui concerne le Doppler pulmonaire) - A refaire	1		0
2012-02-07	2012	2012-03-20	2012-04-01	Alzaix	2012-15/20909	FUJI-YAMA DU PUY DE VENDEGRE	Mirkovic	0	42	AS0	0	PS0	0	1.68	11.2896	1.09	4.7524	2010	1.5	52	M	1	NB	non	0	0	0	0	0	0.39	HD-A ED-0	0		1		0
2012-02-07	2012	2012-03-10	2012-04-01	Beney	?	EYOTA DES NEWF'S DE SAINT JOHN'S	Gouni	1	94	AS0	0	PS0	0	2.1	17.64	1.2	5.76	2009	2.2	53	F	0	M	SSBG 2/6	1	0	0	1	0	5.08	HD-A ED-0	0	Iao en raison d'une quadricuspidie	1		0
2012-02-16	2012	2012-03-30	2012-04-02	Sollier	2012-21/16637	EDEN DE LA PERLE DES CARAIBES	Jaudon	0	1	AS0	0	PS0	0	2.11	17.8084	1.38	7.6176	2009	2.9	50	F	0	N	non	0	0	0	0	0	1.17	HD-A ED-0	0		1		0
2012-02-23	2012	2012-03-30	2012-04-02	Pincon	2012-13/6182	ANYTHING GOES VOM LUMBERG	Kerveillant	0	27	AS0	0	PS0	0	1.57	9.8596	1.12	5.0176	2007	4.9	70	M	1	N	non	0	0	0	0	0	0	HD-A ED-0	0		1		0
2012-03-02	2012	2012-07-08	2012-07-10	Charpentier	2012-95/20749	FRIEND OF MY HEART	Romantzoff	0	5	AS0	0	PS0	0	1	4	0.87	3.0276	2010	1.9		F	0	N	non	0	0	0	0	0	1.56	HD-A ED-0	0		1		0
2012-03-06	2012	2012-07-08	2012-07-10	Faguer	2012-14/21180	FREGATE DES PASSAGERS DU VENT	Daniel	0	22	AS0	0	PS0	0	1.5	9	1.1	4.84	2010	1.6	55	M	1	N	non	0	0	0	0	0	0.78	HD-B ED-0	0		1		0
2012-03-07	2012	2016-09-25	2016-09-25	Nelson	2016-43/13641	DAWINA DE LA COLLINE DU GALGENBERG	Bomassi	1	77	AS0	0	PS0	0	1.07	4.5796	1.02	4.1616	2008	3.8	67	F	0	N	non	0	0	0	0	0	0	/	0		1		0
2012-03-07	2012	2016-09-25	2016-09-25	Nelson	2016-44/21128	FOOTING DES PINS DE MELUZZINE	Bomassi	1	77	AS0	0	PS0	0	1.54	9.4864	1.44	8.2944	2010	1.7	60	M	1	N	non	0	0	0	0	0	4.3	HD-A ED-0	0		1		0
2012-03-12	2012	2012-04-24	2012-05-14	Handtschoewercker	2012-29/21205	MERMAID’S PRIDE FUYUKO	Müller	0	59	AS0	0	PS0	0	1.6	10.24	1	4	2010	1.5	43	F	0	N	non	0	0	0	0	0	1.37	HD-A ED-2	0		1		0
2012-03-23	2012	2012-07-08	2012-07-10	Michel	2012-40/20976	FLOWER DES OURSONS DE SVALBARD	Brunon	0	63	AS?	?	PS0	0	0,96?	#VALUE!	0.84	2.8224	2010	2.6		F	0	N	non	0	0	0	0	0	0	HD-A ED-0	0	Poids manquant - Doppler aortique à refaire : utilisation du Doppler oulsé et non contiinu	1		0
2012-04-03	2012	2012-04-24	2012-05-14	Meirlaen	2012-32/21227	MERMAID’S PRIDE FALLING IN LOVE	Menaut	1	33	AS0	0	PS0	0	1.97	15.5236	1.15	5.29	2010	1.7	53.6	M	1	N	non	0	0	0	0	0	0	HD-A ED-0	0	Manque le pedigree - Manquaient les valeurs du VD (ai (eu réponse mail de P menaut donc examen OK)	1		0
2012-04-03	2012	2012-04-24	2012-05-14	Meirlaen	2012-33/21221	MERMAID’S PRIDE FALLING STAR	Menaut	1	33	AS0	0	PS0	0	1.78	12.6736	1.1	4.84	2010	1.6	56.2	M	1	M	non	0	0	0	0	0	0	HD-A ED-0	0	Manque le pedigree - Manquaient les valeurs du VD (ai (eu réponse mail de P menaut donc examen OK)	1		0
2012-04-03	2012	2012-04-24	2012-05-14	Meirlaen	2012-34/20591	MERMAID’S PRIDE FARYTALE	Menaut	1	33	AS0	0	PS0	0	1.5	9	1.09	4.7524	2010	2	59.1	M	1	N	non	0	0	0	0	0	0	HD-A ED-0	0	Manque le pedigree - Manquaient les valeurs du VD (ai (eu réponse mail de P menaut donc examen OK)	1		0
2012-04-07	2012	2012-05-12	2012-05-14	Vallot	2012-30/20893	DEEP LOVE FOR THE LIVE DIGIT	Mirkovic	0	42	AS0	0	PS0	0	1.97	15.5236	1.3	6.76	2010	1.7	60	M	1	N	non	0	0	0	0	0	0	HD-A ED-0	0		1		0
2012-04-16	2012	2012-07-08	2012-07-10	Maupas-Mery	2012-35/22039	GEM’S BLACK LOLLIPOP DU PAS DE MER	Kerveillant	0	27	AS0	0	PS0	0	1.64	10.7584	1.24	6.1504	2011	1.3	55	F	0	NB	SSMTG 1/6	1	0	0	0	1	0	HD-C ED-1	0	IT mineure (dysplasie possible)	1		0
2012-04-16	2012	2012-07-08	2012-07-10	Maupas-Mery	2012-37/21988	FLEET FOOTED NEWFY DU PAS DE MER	Kerveillant	0	27	AS0	0	PS0	0	1.99	15.8404	1.37	7.5076	2010	1.6	59	M	1	N	non	0	0	0	0	0	1.56	HD-A ED-0	0	IAo mineure - FR = 25%, à surveiller	1		0
2012-04-16	2012	2012-07-08	2012-07-10	Maupas-Mery	2012-38/21987	FAVORITE GIRL DU PAS DE MER	Kerveillant	0	27	AS0	0	PS0	0	1.77	12.5316	1.19	5.6644	2010	1.6	46	F	0	N	non	0	0	0	0	0	1.56	HD-A ED-0	0	FR = 21%, à surveiller	1		0
2012-04-20	2012	2012-05-12	2012-05-14	Expert	2012-23/19065	BLACK ELK EOLE	Lorant	0	30	AS0	0	PS0	0	1.5	9	1.68	11.2896	2009	2.7	50	F	0	N	non	0	0	0	0	0	0.39	HD-B ED-0	0	Examen à présent OK (absence de facture car déjà facturé)	2	Doppler pulmonaire : courbes spectrales mal définies (d'autant plus important qu'une accélération modérée (2,25 m/s) est indiquée) - A refaire	0
2012-04-20	2012	2012-05-12	2012-05-14	Van Mierop	2012-16/19620	FROZEN RIVERSIDE DA SERRA DO MAR	Loneux	0	19	AS0	0	PS0	0	1.3	6.76	0.8	2.56	2010	2.3	70.5	M	1	N	non	0	0	0	0	0	0.39	HD-A	0		1		0
2012-04-20	2012	2012-05-12	2012-05-14	Van Mierop	2012-17/19616	FOGGY SOMERVILLE DA SERRA DO MAR	Loneux	0	19	AS0	0	PS0	0	1.35	7.29	0.9	3.24	2010	2.3	66	F	0	N	non	0	0	0	0	0	0.39	HD-A ED-0	0		1		0
2012-04-21	2012	2012-05-12	2012-05-14	Tovagliaro	2012-39/21424	ROSE'WANTED FYBIE	Mirkovic	0	42	AS0	0	PS0	0	2.09	17.4724	1.32	6.9696	2010	1.8	54	F	0	N	non	0	0	0	0	0	1.56	HD-E ED-0	0		1		0
2012-04-23	2012	2012-05-12	2012-05-14	Naas	2012-03/20338	FIZZ FROM TEE PEEOU BEARS	Poirier	0	67	AS0	0	PS0	0	1.89	14.2884	1.54	9.4864	2010	2	70	M	1	M	non	0	0	0	0	0	1.56	HD-A ED-0	0	Examen à présent OK (absence de facture car déjà facturé)	2	Examen non conforme : Doppler pulsé et non continu utilisé	0
2012-04-23	2012	2012-07-08	2012-07-10	Charpentier	2011-20/18894	ENFANT DE BOHEME DU HAUT SELVAGE	Romantzoff	0	5	AS0	0	PS0	0	1.29	6.6564	0.85	2.89	2009	1.9	56	F	0	N	non	0	0	0	0	0	0.39	HD-B ED-0	0	Examen à présent suffisant (bien que de qualité très moyenne) - Absence de facture car déjà facturé	3	raison 1 : Refaire le Doppler pulmonaire (courbes mal définies et image 2D de qualité insuffisante pour juger de l'alignement) + FR = 81% ? Raison 2 : Refaire le Doppler pulmonaire (courbes mal définies et image 2D de qualité insuffisante pour juger de l'alignement) + FR à présent OK (50,9 vs 81%) - PAS DE FACTURE (CAR RELECTURE)	0
2012-04-23	2012	2012-07-08	2012-07-10	Faguer	2011-92/19790	FLINT DES PASSAGERS DU VENT	Daniel	0	22	AS0	0	PS0	0	1.6	10.24	1.5	9	2010	2.3	65	M	1	N	non	0	0	0	0	0	2.34	HD-B ED-0	0	Examen à présent OK - Absence de facture car déjà facturé	2	Le mode Doppler pulsé a été utilisé pour l'examen Doppler aortique - A préciser pour l'examen pulmonaire - A refaire	0
2012-04-23	2012	2012-07-08	2012-07-10	Faguer	2011-93/9905	DEAR VAL DU PRE AUX VANNEAUX	Daniel	0	22	AS0	0	PS0	0	1.8	12.96	1.1	4.84	2008	4.2	55	F	0	N	non	0	0	0	0	0	0.59	/	0	Examen à présent OK - Absence de facture car déjà facturé	2	Le mode Doppler pulsé a été utilisé pour les 2 examens Doppler - A refaire	0
2012-04-25	2012	2012-07-08	2012-07-10	Braymand	2012-49/20905	FLAKE BLACK AND WHITE DU PUY DE VENDEGRE	Jaudon	0	1	AS0	0	PS0	0	1.72	11.8336	1.23	6.0516	2010	1.7	69	M	1	NB	non	0	0	0	0	0	0.39	HD-C ED-0	0		1		0
2012-05-04	2012	2012-07-08	2012-07-10	Mauguy	2012-01/21680	FOUQUET’S PARIS PALACE DE L’ETOILE DE CYRICE	Duchamp	0	21	AS0	0	PS0	0	1.6	10.24	1.2	5.76	2010	1.7	67	M	1	N	non	0	0	0	0	0	0	HD-A ED-0	0	Examen à présent OK - Absence de facture car déjà facturé	2	Doppler aortique : absence de visualisation de l'aorte sur l'image 2D fournie et Doppler pulsé - A refaire	0
2012-05-09	2012	2012-07-08	2012-07-10	Frey	2011-101/20902	FEE CLOCHETTE DU PUY DE VENDEGRE	Michaud	0	68	AS0	0	PS0	0	1.37	7.5076	1.05	4.41	2010	1.8	53.7	F	0	NB	non	0	0	0	0	0	0.39	HD-B ED-0	0	Examen à présent OK - Absence de facture car déjà facturé	2	Alignement incorrect pour les 2 examens Doppler - Tableau incomplet - Valeurs aberrantes pour les parois et cavités (ex : SIVd=120 mm !) - A refaire	0
2012-05-12	2012	2012-07-08	2012-07-10	Zynel	2012-48/18835	ELEANOR DES PASSAGERS DU VENT	Müller	0	59	AS0	0	PS0	0	1.5	9	0.99	3.9204	2009	2.7	64	F	0	NB	non	0	0	0	0	0	0.78	HD-B ED-0	0		1		0
2012-05-25	2012	2012-07-08	2012-07-10	Dalidec	2012-52/18393	EARLEY DES PASSAGERS DU VENT	Daniel	0	22	AS?	?	PS0	0	1,9?	#VALUE!	1	4	2009	2.6	62	M	1	N	non	0	0	0	0	0	0.39	HD-A ED-0	0	Doppler aortique à refaire : alignement incorrect (or vitesse limite sup)	1		0
2012-05-25	2012	2012-07-08	2012-07-10	Dalidec	2012-51/22837	GHALIA DES PASSAGERS DU VENT	Daniel	0	22	AS0	0	PS0	0	1.9	14.44	1.3	6.76	2011	1.4	49	F	0	NB	non	0	0	0	0	0	0	HD-B ED-2	0		1		0
2012-06-15	2012	2012-07-08	2012-07-10	Desroches	2012-45/22292	SKYS THE LIMIT FOR SHADOW’S ETERNITY	Mirkovic	0	42	AS0	0	PS0	0	2.04	16.6464	1.47	8.6436	2011	1.5	57	F	0	N	non	0	0	0	0	0	0	HD-A ED-2	0		1		0
2012-06-15	2012	2012-07-08	2012-07-10	Desroches	2012-46/22515	GONE WITH THE WIND SCARLETT DE L’OCEAN DES REVES	Mirkovic	0	42	AS0	0	PS0	0	1.99	15.8404	1.35	7.29	2011	1.4	53	F	0	M	non	0	0	0	0	0	1.56	HD-A ED-0	0		1		0
2012-06-25	2012	2012-07-08	2012-07-10	Beghin	2011-99/22538	CHATKANTARRA UTAN dit ROMEO	Poirier	0	67	AS0	0	PS0	0	1.98	15.6816	1.09	4.7524	2009	3	60	M	1	N	non	0	0	0	0	0	0	HD-A ED-0	0	Examen à présent OK - Absence de facture car déjà facturé	2	Date non inscrite sur les formulaires - Doppler pulmonaire : alignement incorrect, Doppler pulsé et absence d'ECG - Doppler aortique : absence de visualisation de l'aorte sur l'image 2D fournie et absence de tracé ECG lisible (quasiment plat)- A refaire	0
03/07/2012	2012	2013-01-02	2013-01-08	Da Silva	2011-36/17915	ESTEBAN DES OURSONS DE SVALBARD	Poujol	0	34	AS?	?	PS?	?	1,8?	#VALUE!	1,5?	#VALUE!	2009	2.8		M	1	NB	non	0	0	0	0	0	0.2	HD-B ED-0	0	Doppler pulmonaire : absence d'alignement et courbes spectrales mal définies - Doppler aortique : absence d'alignement (Ao en coupe transversale!) - Poids manquant - A REFAIRE	1		0
2012-09-06	2012	2013-03-30	2013-04-04	Michel	2012-20/21437	FIBY HALIWELL DU DOMAINE DU TAENNCHEL	Poirier	0	67	AS0	0	PS0	0	1.92	14.7456	1.58	9.9856	2010	1.9	55	F	0	N	non	0	0	0	0	0	1.56	HD-C ED-0	0	Examen à présent conforme - PAS DE FACTURE (RELECTURE)	2	Poids manquant - Doppler pulmonaire à refaire : image photocopiée et "coupée", tracé ECG plat, Doppler pulsé et non continu	0
2012-09-06	2012	2013-03-30	2013-04-04	Michel	2012-19/21156	FERGYE BLACK EYES PEAS FANTASIA DU DOMAINE DU TAENNCHEL	Poirier	0	67	AS0	0	PS0	0	1.62	10.4976	1.29	6.6564	2010	1.9	38	F	0	N	non	0	0	0	0	0	0	HD-B ED-0	0	Examen à présent conforme - PAS DE FACTURE (RELECTURE)	2	Poids manquant - Doppler pulsé et non continu - Tracé ECG plat - A refaire	0
2012-10-06	2012	2013-01-02	2013-01-08	Mesples	2012-86/18264	EASY GIRL DES PASSAGERS DU VENT	Daniel	0	22	AS0	0	PS0	0	1.5	9	0.9	3.24	2009	3.1		F	0	N	non	0	0	0	0	0	0.39	HD-A ED-0	0	FR limite inférieure (20%) or FC = 107 bpm au TM - Poids manquant	1		0
2011-10-14	2012	2013-03-30	2013-04-04	Thomas	2011-88/17356	DEEP LOVE EWOUD	Mirkovic	0	42	AS1	1	PS0	0	3.18	40.4496	1.23	6.0516	2009	2.3	70	M	1	NB	SSBG 1/6	1	0	0	1	0	0	HD-A ED-0	0	AS	1		0
2012-11-05	2012	2013-01-02	2013-01-08	Richard	2012-69/20993	FAYAOUE DU PAQUIS DES HAUTS DE FEES	Kerveillant	0	27	AS0	0	PS0	0	1.9	14.44	1.6	10.24	2010	2.1	49	F	0	N	non	0	0	0	0	0	1.17	HD-C ED-0	0		1		0
2012-11-05	2012	2013-01-02	2013-01-08	Richard	2012-70/22468	GAYA DU PAQUIS DES HAUTS DE FEES	Kerveillant	0	27	AS0	0	PS0	0	1.76	12.3904	1.63	10.6276	2011	1.8	45	F	0	NB	SSMTG	1	0	0	0	1	0.2	HD-A ED-0	0	FR limite inférieure (24%) or FC = 116 bpm au Doppler	1		0
2012-11-05	2012	2013-01-02	2013-01-08	Richard	2012-71/22665	GRACE KELLY DE L’ILIADE ET L’ODYSSEE	Kerveillant	0	27	AS0	0	PS0	0	1.98	15.6816	1.54	9.4864	2011	1.9	43	F	0	N	non	0	0	0	0	0	0.78	HD-A ED-0	0		1		0
2012-11-05	2012	2013-01-02	2013-01-08	Bouton	2012-87/21234	FAHRO DU DOMAINE DE FLAMBEAU	Kerveillant	0	27	AS0	0	PS0	0	1.63	10.6276	1.19	5.6644	2010	2.1	66	M	1	N	non	0	0	0	0	0	9.38	/	0	FR limite inférieure (24%) or FC = 102 bpm au Doppler	1		0
2012-11-17	2012	2013-01-02	2013-01-08	Mesples	2012-10/20769	FLEUR DU MAL DES PASSAGERS DU VENT	Daniel	0	22	AS0	0	PS0	0	2.1	17.64	1.3	6.76	2010	1.6	53	F	0	N	non	0	0	0	0	0	0	HD-A ED-0	0	Examen à présent conforme - PAS DE FACTURE (RELECTURE)	2	Le mode Doppler pulsé a été utilisé pour les 2 examens Doppler - A refaire	0
2012-11-17	2012	2013-01-02	2013-01-08	Mesples	2012-11/20770	FRENCH KISS DES PASSAGERS DU VENT	Daniel	0	22	ASD	D	PS0	0	2.64	27.8784	1.5	9	2010	2.4	57	F	0	N	non	0	0	0	0	0	0	HD-A ED-0	0	Examen à présent conforme - Doppler aortique : Vmax de 2,64 m/s donc fournir Doppler couleur d'excellente qualité pour exclure une STAo, confirmer le caractère laminaire du flux et rechercher une IAo - PAS DE FACTURE (RELECTURE)	2	Absence de tracé ECG concomitant - A refaire	0
2012-11-19	2012	2013-01-02	2013-01-08	Regnier	2012-89/17363	ALISA dite EDELWEISS VON ALKUHN	Vrevin	0	13	AS?	?	PS?	?	1,81?	#VALUE!	1,13?	#VALUE!	2009	3.8		F	0		non	0	0	0	0	0			1	Doppler aortique et pulmonaire à refaire : absence d'alignement et courbes spectrales mal définies + ECG de mauvaise qualité - Poids manquant - A REFAIRE	1		0
2012-11-22	2012	2013-01-02	2013-01-08	Gerbet	2012-53/22404	LOLA DREAM’S GUNS N’ROSES	Duchamp	0	21	AS0	0	PS?	?	1.52	9.2416	1,42?	#VALUE!	2011	1.8	54	F	0	N	non	0	0	0	0	0	7.03	HD-C ED-1	0	Doppler pulmonaire à refaire : courbes du flux pulmonaire mal définies : le flux semble turbulent, systolodiastolique et de part et d'autre de la ligne de base: artéfact technique probable. Il convient par Doppler couleur et après réglage du Doppler continu d'exclure des causes de turbulences (exemple : PCA) -PAS DE FACTURE (RELECTURE)	2		0
2012-11-22	2012	2013-01-02	2013-01-08	Gerbet	2012-91/22405	LOLA DREAM’S GOOGLE	Duchamp	0	21	AS0	0	PS?	?	1.78	12.6736	1,24?	#VALUE!	2011	1.8	64	M	1	N	non	0	0	0	0	0	7.03	HD-A ED-2	0	Doppler pulmonaire : courbes du flux pulmonaire mal définies : le flux semble turbulent, systolodiastolique et de part et d'autre de la ligne de base: artéfact technique probable. Il convient par Doppler couleur et après réglage du Doppler continu (filtres) d'exclure des causes de turbulences (exemple : PCA) - A REFAIRE	1		0
2012-11-29	2012	2013-01-02	2013-01-08	Megny	2012-24/20084	FALCON DE LA BAIE BLANCHE	Poujol	0	34	AS0	0	PS0	0	2	16	1.68	11.2896	2010	1.8	71.3	M	1	NB	non	0	0	0	0	0	1.37	HD-B ED-0	0	Examen à présent conforme - PAS DE FACTURE (2ème RELECTURE)	3	Doppler aortique à refaire : aorte non déroulée (coupe transversale sur l'image 2D fournie) - PAS DE FACTURE (RELECTURE)	0
2012-11-29	2012	2013-01-02	2013-01-08	Richaud	2012-90/19886	FIND YOUR WAY DE L’ILIADE ET L’ODYSSEE	Jaudon	0	1	AS0	0	PS0	0	1.68	11.2896	1.07	4.5796	2010	2.9	60	M	1	NB	non	0	0	0	0	0	0	HD-B ED-2	0		1		0
2012-12-04	2012	2013-01-26	2013-01-28	Carnasecchi	2012-08/21488	FEELING DE LA FERME DE TERRANOVA	Ribas	1	62	AS0	0	PS0	0	1.63	10.6276	0.86	2.9584	2010	2.1	51.3	F	0	NB	non	0	0	0	0	0	0	HD-A ED-0	0	FR limite inférieure (22,8% soit 23%) - A SURVEILLER	1		0
2012-12-18	2012	2013-03-30	2013-04-04	Charpentier	2012-103/23300	GALATHEE DU HAUT SELVAGE	Romantzoff	0	5	AS?	?	PS?	?	1,15?	#VALUE!	0,7?	#VALUE!	2011	1.5	53	F	0	N	non	0	0	0	0	0	1.56	HD-D ED-0	0	Doppler pulmonaire non conforme : courbes mal définies et tir réalisé dans le VD sans visualisation du TP (coupe transventriculaire et non transoartique) - Doppler aortique : courbes mal définies (ceci explique les basses vitesses mesurées) - A REFAIRE	1		0
2012-12-26	2013	2013-01-26	2013-01-28	Mar	2012-106/21776	GOLDEN GIRL AIMY DES NEWF’S DE ST JOHN’S	Royer	0	51	AS?	?	PS?	?	1,32?	#VALUE!	0,99?	#VALUE!	2011	1.9		F	0	M	non	0	0	0	0	0	0.39	HD-B ED-0	0	Doppler aortique et pulmonaire à refaire : absence d'alignement et courbes spectrales mal définies - Poids manquant - A REFAIRE	1		0
2012-12-28	2013	2013-01-26	2013-01-28	Locre	2012-78/20031	FUNNY BLACK BEAR DU HARAS DES GROSSES PATOUNS	Vallin	0	64	AS0	0	PS0	0	2.23	19.8916	1.31	6.8644	2010	2.9	66	F	0	N	non	0	0	0	0	0	0.59	HD-A ED-0	0	Examen à présent concluant pour la sténose aortique - PAS DE FACTURE (RELECTURE)	2		0
2013-01-04	2013	2013-01-26	2013-01-28	Heno	2012-105/23670	ROSE’ WANTED GAÏANE	Laborde	0	56	AS0	0	PS0	0	1.48	8.7616	1.43	8.1796	2011	1.4	52	F	0	N	non	0	0	0	0	0	0.2	HD-A ED-0	0	Iao mineure	1		0
2013-01-07	2013	2013-03-30	2013-04-04	Leclercq-Vigerie	2013-01/21244	FANNY DES FORETS D’URFE	Le Bronec	0	19	AS1	1	PS0	0	2.72	29.5936	1.44	8.2944	2010	2.3	48	F	0	M	SSBG	1	0	0	1	0	0.78	HD-A	0	Intensité du souffle indéterminée - StAo valvulaire mineure - Iao mineure	1		0
2013-01-08	2013	2013-03-30	2013-04-04	No	2012-107/22927	GRIOTTE DU CLOS D’ISKAR	Daniel	0	22	AS0	0	PS0	0	1.7	11.56	1.2	5.76	2011	1.7	68	F	0	NB	non	0	0	0	0	0	3.12	HD-C ED-0	0		1		0
2013-01-10	2013	2013-03-30	2013-04-04	Dufour-Laignel	2012-108/23768	NORTHSORE’S SLICE OF LIFE	Lamas	0	47	AS0	0	PS0	0	1.7	11.56	1.43	8.1796	2011	1.8	52	F	0	NB	non	0	0	0	0	0	1.37	HD-B ED-0	0		1		0
2013-01-18	2013	2013-04-06	2013-04-08	Charpentier	2011-94/20747	FUNNY GIRL DU HAUT SELVAGE	Romantzoff	0	5	AS0	0	PS0	0	1.1	4.84	0.7	1.96	2010	2.6	52	F	0	N	non	0	0	0	0	0	1.56	HD-A ED-0	0	Examen à présent conforme - PAS DE FACTURE (RELECTURE)	3	Raison 1 : Doppler aortique à refaire : courbes très mal défnies et usage du Doppler pulsé et non continu (courbes "évidées") - poids manquant en page 1. Raison 2 : Doppler aortique à refaire : courbes toujours peu défnies, de forme effilée avec parasitage des courbes spectrales SD - Ceci est d'autant plus important que la PLVGd est anormalement épaissie (22,8 mmm, à revérifier) et le diamètre di…	0
2013-01-21	2013	2013-03-30	2013-04-04	Olivier	2013-03/23278	GWEN STEPHANI LUCKY STAR DU DOMAINE DU TAENNCHEL	Poirier	0	67	AS0	0	PS0	0	1.53	9.3636	1.04	4.3264	2011	1.7	42	F	0	N	non	0	0	0	0	0	0	HD-C ED-0	0		1		0
2013-01-21	2013	2013-03-30	2013-04-04	Olivier	2013-04/24455	OUPS THE SHOW MUST GO ON VOM RIESRAND	Poirier	0	67	AS0	0	PS0	0	1.62	10.4976	1.09	4.7524	2011	1.5	44	F	0	N	non	0	0	0	0	0	0.78	HD-B ED-0	0		1		0
2013-01-26	2013	2013-04-06	2013-04-08	Girod	2013-20/18834	EADEN DES PASSAGERS DU VENT	Jaudon	0	1	AS?	?	PS?	?	?	#VALUE!	?	#VALUE!	2009	3.3	54	F	0	NB	non	0	0	0	0	0	0.78	HD-B ED-0	0	Tableau en page 2 incomplet (valeurs de VmaxAo et TP non connues) - Manque le pedigree - A RENVOYER COMPLÉTÉ	1		0
2013-01-30	2013	2013-04-06	2013-04-08	Villey	2013-06/23376	GLAMOUR DU DOMAINE DE LA BAIE DES VENTS	Lasseron	0	14	AS0	0	PS0	0	1.99	15.8404	1.15	5.29	2011	1.6	49.75	F	0	N	non	0	0	0	0	0	0	HD-A ED-0	0	Iao mineure	1		0
2013-01-30	2013	2013-04-06	2013-04-08	Viller	2013-05/22304	GALAHAD KNIGHTHOOD LEGACY DE L’ILIADE ET L’ODYSSEE	Lasseron	0	14	AS0	0	PS0	0	1.33	7.0756	1.22	5.9536	2011	2	53.85	M	1	NB	non	0	0	0	0	0	0.98	HD-A ED-SL	0	Iao mineure	1		0
2013-02-01	2013	2013-04-06	2013-04-08	Boyer	2012-94/21281	FRENCH LOVER DU DOMAINE DE COOL BIG BOSS	Vallin	0	64	AS0	0	PS0	0	1.86	13.8384	1.27	6.4516	2010	2.3	77	M	1	N	non	0	0	0	0	0	0	/	0		1		0
2013-02-01	2013	2013-04-06	2013-04-08	Boyer	2012-93/5708	BAGHEERA DU PAS DE GARGANTUA	Vallin	0	64	AS0	0	PS0	0	1.58	9.9856	0.98	3.8416	2006	6.3	74	F	0	N	non	0	0	0	0	0	0	HD-A	0		1		0
2013-02-05	2013	2013-04-06	2013-04-08	Guerillon	2012-84/20815	KING OF HELLULAND LOT OF STARS	Testault	0	44	AS0	0	PS0	0	1.72	11.8336	1.23	6.0516	2010	2.8	65	M	1	N	non	0	0	0	0	0	1.56	HD-A ED-0	0	Examen à présent conforme - PAS DE FACTURE (RELECTURE)	2	Doppler aortique : absence d'alignement - Doppler pulmonaire : absence d'alignement et courbes spectrales mal définies - A REFAIRE	0
2013-02-05	2013	2013-06-30	2013-07-06	Guerini	2013-07/23882	GRAIN DE FOLIE DES OURSONS DU VENT	Mirkovic	0	42	AS0	0	PS0	0	1.97	15.5236	1.3	6.76	2011	1.3	62	M	1	NB	non	0	0	0	0	0	0	HD-A ED-1	0		1		0
2013-02-07	2013	2013-03-30	2013-04-04	Alzaix	2013-08/23643	GALYPETH DU PUY DE VENDEGRE	Mirkovic	0	42	AS0	0	PS0	0	1.7	11.56	1.14	5.1984	2011	1.5	48	F	0	N	non	0	0	0	0	0	0.2	HD-A ED-0	0		1		0
2013-02-21	2013	2013-04-06	2013-04-08	Van Mierop	2013-18/21821	VERY FAIRWEATHER’S STRIP TEASE	Loneux	0	19	AS?	?	PS?	?	1,82?	#VALUE!	1,12?	#VALUE!	2009	3.8	45	F	0	N	non	0	0	0	0	0	0	/	0	Tableau non rempli - A RENVOYER COMPLÉTÉ	1		0
2013-03-01	2013	2013-06-30	2013-07-06	Seguin	2012-67/17000	EAGLE LITTLE BLACK DU CERCLE DES DOLMENS	Bouvier	0	45	AS0	0	PS0	0	1.77	12.5316	1.5	9	2009	3.8	75	M	1	N	non	0	0	0	0	0	0.78	/	0		1		0
2013-03-05	2013	2013-04-06	2013-04-08	Riche	2013-09/20896	DEEP LOVE FROZEN WAY	Mirkovic	0	42	AS0	0	PS0	0	1.88	14.1376	1.53	9.3636	2010	2.6	54	F	0	NB	non	0	0	0	0	0	0	HD-A ED-0	0		1		0
2013-03-12	2013	2013-04-06	2013-04-08	Cassanet	2013-10/24023	GERMANIOUS DE L’ARCHE DES PYRENEES	Menaut	1	33	AS0	0	PS0	0	1.2	5.76	1.04	4.3264	2011	1.4	43	M	1	N	non	0	0	0	0	0	0.78	HD-A ED-0	0	Iao mineure - FR = 20.6% à surveiller (2 valeurs manquantes dans le tableau transmises par mail à ma demande)	1		0
2013-03-18	2013	2013-04-06	2013-04-08	Michel	2013-17/24016	GRAND BLEU DES OURSONS DE SVALBARD	Mirkovic	0	42	AS0	0	PS0	0	1.97	15.5236	1.18	5.5696	2011	1.4	65.5	M	1	N	non	0	0	0	0	0	0	HD-B ED-0	0		1		0
2013-03-22	2013	2013-04-06	2013-04-08	Moreau	2013-15/23920	GEMMEI-TENNO DU SENTIER DES CARDABELLES	Mirkovic	0	42	AS0	0	PS0	0	1.99	15.8404	1.52	9.2416	2011	1.4	66.2	F	0	N	non	0	0	0	0	0	0	HD-A ED-0	0	Manque le pedigree	1		0
2013-03-22	2013	2013-04-06	2013-04-08	Moreau	2012-14/23923	GULLY BEAR DU SENTIER DES CARDABELLES	Mirkovic	0	42	AS0	0	PS0	0	1.94	15.0544	1.27	6.4516	2011	1.4	68.5	F	0	N	non	0	0	0	0	0	0	HD-A ED-0	0	Manque le pedigree	1		0
2013-03-28	2013	2013-06-30	2013-07-06	Pelissier	2013-20b/21784	GOLDEN EYES ANGEL OF THE SEA	Chamouton	0	88	AS0	0	PS0	0	1.7	11.56	0.8	2.56	2011	2.2	60	M	1	N	non	0	0	0	0	0	0	HD-A ED-0	0		1		0
2013-04-05	2013	2013-08-06	2013-08-10	Maupas-Mery	2013-34/23848	G-TOUJOURSFAIM NEWFY DU PAS DE MER	Kerveillant	0	27	AS0	0	PS0	0	1.87	13.9876	1.39	7.7284	2011	1.7	49	F	0	N	non	0	0	0	0	0	3.12	HD-A ED-0	0		1		0
2013-04-08	2013	2013-06-30	2013-07-06	Turchetta	2013-13/23720	ALLSPARKS GENTLEMAN THUNDERHEART dit “TANGO”	Mirkovic	0	42	AS0	0	PS0	0	1.79	12.8164	1.3	6.76	2011	1.6	62	M	1	NB	non	0	0	0	0	0	0	HD-A ED-0	0		1		0
2013-04-16	2013	2015-07-04	2015-07-04	Delacroix	2015-47/24378	XPRESS YOURSELF AT OUKAYA NUO OZO KALVU	Mirkovic	0	42	AS0	0	PS0	0	1.92	14.7456	1.17	5.4756	2012	1.3	53	M	1	N	Non	0	0	0	0	0	0	HD-A ED-0	0	FR indiqué à 24.6% mais 27% sur l'image fournie - A vérifier - Pedigree français non fourni	1		0
2013-04-17	2013	2013-08-06	2013-08-10	Baudrand	2013-23/24137	NEWFIESDOG GUCCI N GABBANA	Layssol	0	31	AS0	0	PS0	0	1.43	8.1796	0.92	3.3856	2011	1.4	72	M	1	M	non	0	0	0	0	0	0	HD-A ED-0	0		1		0
2013-04-19	2013	2013-06-30	2013-07-06	Moreau	2013-16/23921	GALICIA DU SENTIER DES CARDABELLES	Mirkovic	0	42	AS0	0	PS0	0	2.05	16.81	1.36	7.3984	2011	1.5	60.5	F	0	N	non	0	0	0	0	0	0	HD-A ED-0	0	Manque le pedigree	1		0
2013-04-19	2013	2013-06-30	2013-07-06	Moreau	2013-16b/23921	GOMEISA L’ETOILE DU SENTIER DES CARDABELLES	Mirkovic	0	42	AS0	0	PS0	0	1.75	12.25	1.22	5.9536	2011	1.5	57	F	0	N	non	0	0	0	0	0	0	HD-A ED-0	0	Manque le pedigree	1		0
2013-04-23	2013	2013-06-30	2013-07-06	Lemaire	2013-31/22802	GIPSY DES GALIBOTS DU VENT	Michaud	0	68	AS0	0	PS0	0	1.09	4.7524	0.96	3.6864	2011	1.9	53	F	0	NB	non	0	0	0	0	0	0.2	HD-A ED-0	0		1		0
2013-04-25	2013	2013-08-06	2013-08-10	Tonin	2013-19/23819	GINGER DE LA BAIE DE PEMPOUL	Rault	0	6	AS0	0	PS0	0	2.1	17.64	1.27	6.4516	2011	1.8	58	F	0	N	non	0	0	0	0	0	3.52	/	0		1		0
2013-04-29	2013	2013-06-30	2013-07-06	Canivet	2013 – 29/24562	GAYA DU CHEMIN DES PUITS TOURNANTS	Tabary	0	62	AS0	0	PS0	0	1.53	9.3636	1.07	4.5796	2011	1.7	50	F	0	N	non	0	0	0	0	0	0.98	HD-B ED-0	0		1		0
2013-04-29	2013	2013-06-30	2013-07-06	Canivet	2013 – 30/17090	ELIOTH DU CHEMIN DES PUITS TOURNANTS	Tabary	0	62	AS0	0	PS0	0	1.15	5.29	0.97	3.7636	2009	4.3	69.4	M	1	N	non	0	0	0	0	0	3.12	HD-A ED-0	0	Erreur probable de numéro de dossier corrigé : vérifier si OK : 2013 – 30/17090 (et non 201 – 30/17090)	1		0
2013-05-10	2013	2013-08-06	2013-08-10	Delorme	2013–33/24606	HIMALAYA DES FORETS D'URFE	Mirkovic	0	42	AS0	0	PS0	0	1.79	12.8164	1.17	5.4756	2012	1.3	47	F	0	N	non	0	0	0	0	0	0.78	HD-A ED-0	0		1		0
2013-05-15	2013	2013-08-06	2013-08-10	Charpentier	2012-104/23299	GARANCE LA BELLE DU HAUT SELVAGE	Romantzoff	0	5	AS0	0	PS0	0	1.17	5.4756	0.5	1	2011	1.8	58	F	0	N	non	0	0	0	0	0	1.56	HD-B ED-0	0	EXAMEN A PRESENT OK (BIEN QUE DE QUALITÉ TRÈS MOYENNE) - PAS DE FACTURE CAR DEJA FACTURÉ	2	Doppler pulmonaire non conforme : courbes mal définies et tir réalisé dans le VD sans visualisation du TP (coupe transventriculaire et non transoartique) - Doppler aortique : courbes mal définies et axe de tir non au centre de l'artère mais sur l'anneau et la paroi latérale gauche (ceci explique les basses vitesses mesurées) - A REFAIRE	0
2013-05-28	2013	2013-08-06	2013-08-10	Liaubet/Alzaix	2013-35/20907	FIEVEL DU PUY DE VENDEGRE	Mirkovic	0	42	AS0	0	PS0	0	1.62	10.4976	1.27	6.4516	2010	2.8	57	M	1	NB	non	0	0	0	0	0	0.39	HD-A ED-0	0		1		0
2013-06-11	2013	2013-08-06	2013-08-10	Perrussel	2010-50/13582	DAYKA DE LA CROISEE DES SOURCES	Bongrand	0	33	AS0	0	PS0	0	2.42	23.4256	1.49	8.8804	2008	5.1		F	0	M	non	0	0	0	0	0	0	HD-A ED-0	0	Poids manquant	1		0
2013-06-11	2013	2013-08-06	2013-08-10	Perrussel	2012-95/20978	FLORA DE LA CROISEE DES SOURCES	Bongrand	0	33	AS0	0	PS0	0	1.91	14.5924	1.84	13.5424	2010	2.7		F	0	M	non	0	0	0	0	0	13.28	HD-A ED-0	0	Poids manquant - FR = 24%, à surveiller	1		0
2013-06-11	2013	2016-11-06	2016-11-06	Langoiroux	2016-47/24511	HAZIA DES ELFES NOIRS DE LA COTE	Hebert	0	Itinérant	AS0	0	PS0	0	1.59	10.1124	0.85	2.89	2012	1.3	46.5	F	0	N	non	0	0	0	0	0	0	HD-A ED-0	0		1		0
2013-06-14	2013	2013-08-06	2013-08-10	Delhay	2013-36/20895	GUEULE D'AMOUR DES CONTRE VENTS ET MAREES	Tabary	0	62	AS0	0	PS0	0	1.35	7.29	1.37	7.5076	2011	1.7	51	M	1	N	non	0	0	0	0	0	0.39	HD-A ED-0	0		1		0
2013-06-14	2013	2013-08-06	2013-08-10	Delhay	2013-37/23893	GIULIETTA DES CONTRE VENTS ET MAREES	Tabary	0	62	AS0	0	PS0	0	1.46	8.5264	0.83	2.7556	2011	1.7	52	F	0	N	non	0	0	0	0	0	0.39	HD-B ED-0	0		1		0
2013-06-14	2013	2013-10-10	2013-10-18	Gillet	2013-39/23590	G ENCORE REVE D'ELLE DE LA PAIX DES ANGES	Hassine	0	77	AS0	0	PS0	0	2.11	17.8084	1.7	11.56	2011	1.7	52	F	0	N	non	0	0	0	0	0	0	HD-A ED-2	0	Manquait la valeur de PVDs dans le tableau en page 2 - Ai eu la réponse par téléphone (Dr. Hassine)	1		0
2013-06-22	2013	2013-08-06	2013-08-10	Milliot	2013–26/22023	GERICAULT DE LA BESSIERE DE JAVOL	Haroutunian	0	13	AS0	0	PS0	0	1.26	6.3504	1.01	4.0804	2011	2.5		F	0	N	non	0	0	0	0	0	0	HD-C ED-0	0	Poids manquant	1		0
2013-07-10	2013	2013-08-06	2013-08-10	Sourdeaux	2013-40/22643	GYTANE DES OURS A LA MAISON BLANCHE	Gouni	1	94	AS0	0	PS0	0	1.74	12.1104	1.89	14.2884	2011	2.4	49.5	F	0	N	non	0	0	0	0	0	0	/	0		1		0
2013-07-15	2013	2013-08-06	2013-08-10	Michel	2013-52/24837	HULYSSE DES OURSONS DE SVALBARD	Mirkovic	0	42	AS0	0	PS0	0	1.97	15.5236	1.22	5.9536	2012	1.4	69	M	1	N	non	0	0	0	0	0	0	HD-C ED-3	0		1		0
2013-07-16	2013	2015-06-08	2015-06-08	Lecomte	2015-27/23734	ROSE'WANTED GO AHEAD	Mirkovic	0	42	AS0	0	PS0	0	1.84	13.5424	1.09	4.7524	2011	1.7	50	F	0	N	Non	0	0	0	0	0	3.32	HD-A ED-0	0	Erreur de pedigree dans le formulaire de demande (page 1)	1		0
2013-07-19	2013	2013-08-06	2013-08-10	Michel	2013-50/24012	GAYA DEESSE DES OURSONS DE SVALBARD	Mirkovic	0	42	AS0	0	PS0	0	2.05	16.81	1.2	5.76	2011	1.8	58	F	0	N	non	0	0	0	0	0	0	HD-A ED-0	0		1		0
2013-07-19	2013	2013-08-06	2013-08-10	Michel	2013-51/24830	HEAVEN CAN WAIT DES OURSONS DE SVALBARD	Mirkovic	0	42	AS0	0	PS0	0	2.05	16.81	1.27	6.4516	2012	1.4	59	F	0	N	non	0	0	0	0	0	0	HD-A ED-2	0		1		0
2013-07-22	2013	2013-08-06	2013-08-10	Leleu	2013-41/22502	GUCCI LADY DES OURSONS DE L'OCEAN	Hebert	0	itinérant	AS0	0	PS0	0	1.82	13.2496	1.16	5.3824	2011	2.5	54	F	0	N	non	0	0	0	0	0	0	HD-B ED-0	0	FR = 23%, à surveiller	1		0
2013-07-26	2013	2013-10-10	2013-10-18	Graessel	2013-45/24500	PHARAO VOM RIESRAND appelé PATTON	Poirier	0	67	AS0	0	PS0	0	1.35	7.29	1.32	6.9696	2011	1.7	62.5	M	1	M	non	0	0	0	0	0	0	HD-D ED-0	0		1		0
2013-08-19	2013	2013-10-10	2013-10-18	Michel	2013-58/24233	GALA DU DOMAINE DE TAENNCHEL	Poirier	0	67	AS0	0	PS0	0	1.74	12.1104	1.39	7.7284	2011	1.8	52	F	0	N	non	0	0	0	0	0	0.78	HD-A ED-2	0		1		0
2013-08-20	2013	2013-10-10	2013-10-18	Tonin	2013-53/24277	HIVER COMME ETE D'ENTRE TERRE ET MER	Couturier	0	6	AS0	0	PS0	0	1.69	11.4244	1.22	5.9536	2012	1.7	58	F	0	NB	non	0	0	0	0	0	0.2	HD-B ED-2	0		1		0
2013-08-27	2013	2013-12-28	2013-12-30	Michel	2013-76/24833	HIGH PERFORMANCE des Oursons de Svalbard	Mirkovic	0	42	AS0	0	PS0	0	1.84	13.5424	1.49	8.8804	2012	1.5	53	F	0	N	non	0	0	0	0	0	0	HD-C ED-2	0	Manque le pedigree (cf courrier de la propriétaire)	1		0
2013-08-30	2013	2013-10-10	2013-10-18	Bucas	2013-60/23809	GENTILHOMME DU CHANT DES PERLES NOIRES	Laborde	0	56	AS0	0	PS0	0	1.92	14.7456	1.4	7.84	2011	1.7	65	M	1	N	non	0	0	0	0	0	0	HD-A ED-0	0		1		0
2013-08-30	2013	2013-10-10	2013-10-18	Richard	2013-55/23489	GALLAK DU PAQUIS DES HAUTS DE FEES	Paillet	0	95	AS0	0	PS0	0	1.83	13.3956	1.49	8.8804	2011	1.9	56	F	0	N	non	0	0	0	0	0	0	HD-A ED-0	0		1		0
2013-09-06	2013	2013-10-10	2013-10-18	Zynel	2013–54/24950	H’ALTESSE YOUR WISHES ARE ORDERS DU PUY DE VENDEGRE	Müller	0	59	AS0	0	PS0	0	1.53	9.3636	1.08	4.6656	2012	1.5	55	M	1	NB	non	0	0	0	0	0	0	HD-A ED-0	0		1		0
2013-09-20	2013	2013-10-10	2013-10-18	Alzaix	2013-66/24331	HOLLY POP DU PUY DE VENDEGRE	Mirkovic	0	42	AS0	0	PS0	0	1.44	8.2944	1.09	4.7524	2012	1.7	44.5	F	0	M	non	0	0	0	0	0	3.12	HD-A ED-SL	0		1		0
2013-09-27	2013	2013-12-08	2013-12-12	Marcou-Vincent	2013-62/24117	GUYANE des Grands Moreaux	Testault	0	44	AS0	0	PS0	0	1.98	15.6816	2	16	2011	1.8	50	F	0	N	non	0	0	0	0	0	0.78	HD-A ED-0	0	Manque le pedigree	1		0
2013-09-30	2013	2013-12-08	2013-12-12	Bosatelli	2013-71/23607	GARDEN of EDEN des Sentiers Normands	Haroutunian	0	13	AS0	0	PS0	0	1.56	9.7344	0.96	3.6864	2011	2	73	M	1	N	non	0	0	0	0	0	0	HD-A ED-0	0		1		0
2013-10-07	2013	2013-12-08	2013-12-12	Delorme	2013-68/25228	HAPPY DAYS des Forets d'Urfé	Mirkovic	0	42	AS0	0	PS0	0	1.95	15.21	1.79	12.8164	2012	1.4	54	F	0	N	non	0	0	0	0	0	2.73	/	0	Manque le pedigree	1		0
2013-10-12	2013	2013-12-08	2013-12-12	Pineau	2013-49/22627	GECKO de la Légende d'Ebène et de Bronze	Brunon	0	63	AS0	0	PS0	0	1.89	14.2884	1.28	6.5536	2011	2	60	M	1	M	non	0	0	0	0	0	1.95	HD-B ED-2	0		1		0
2013-10-17	2013	2013-12-08	2013-12-12	Guiraud	2013-67/73247	HELIOS de la Baie Blanche	Gallay-Lepoutre	0	83	AS0	0	PS0	0	2.06	16.9744	1.54	9.4864	2012	1.8	75	M	1	NB	non	0	0	0	0	0	0.39	/	0		1		0
2013-11-04	2013	2013-12-08	2013-12-12	Roere	2013-42/25681	KING OF HELLULAND QUEEN OF THE NIGHT	Müller	0	59	AS0	0	PS0	0	1.82	13.2496	1.17	5.4756	2012	1.8	60.5	F	0	N	non	0	0	0	0	0	1.56	HD-B ED-0	0		1		0
2013-11-04	2013	2013-12-08	2013-12-12	Boutevillain	2013-18/22808	GENSHIRO des Galibots du Vent	Müller	0	59	AS0	0	PS0	0	1.36	7.3984	0.9	3.24	2011	2.6	51	F	0	NB	non	0	0	0	0	0	0.2	HD-A ED-0	0		1		0
2013-11-13	2013	2013-12-28	2013-12-30	Michel	2013-75/24339	HEDWIGE FOR SVALBARD du Domaine de la Fleur des Champs	Mirkovic	0	42	AS0	0	PS0	0	1.66	11.0224	1.14	5.1984	2012	1.9	58	F	0	NB	non	0	0	0	0	0	0	HD-A ED-0	0		1		0
2013-11-14	2013	2013-12-28	2013-12-30	Michel	2013-74/25178	Wanitopa ENTENTE CORDIALE	Mirkovic	0	42	AS0	0	PS0	0	1.75	12.25	1.22	5.9536	2012	1.7	56	F	0	NB	non	0	0	0	0	0	0	HD-A ED-0	0		1		0
2013-11-18	2013	2013-02-14	2013-02-22	Moineau	2013-69/25393	Hakira de la Foret d’Innamuramentu	Bouvier	0	45	AS0	0	PS0	0	1.77	12.5316	1.46	8.5264	2012	1.5	42	F	0	N	non	0	0	0	0	0	0	HD-A ED-0	0		1		0
2013-11-18	2013	2013-12-28	2013-12-30	Alzaix	2013-77/25146	HANGHZOU du Puy de Vendègre	Mirkovic	0	42	AS0	0	PS0	0	1.97	15.5236	1.09	4.7524	2012	1.6	47.5	F	0	N	non	0	0	0	0	0	0	HD-A ED-0	0		1		0
2013-12-03	2013	2013-12-08	2013-12-12	Marcoux	2013-72/25749	HELLBOY de l'Arche des Pierres Dorées	Mirkovic	0	42	AS0	0	PS0	0	1.75	12.25	1.02	4.1616	2012	1.4	65	M	1	N	non	0	0	0	0	0	0	HD-A ED-0	0		1		0
2013-12-11	2014	2013-02-14	2013-02-22	Di Nunzio	2014-02/25173	Hulsky de la Foret d’Innamuramentu	Bouvier	0	45	AS0	0	PS0	0	2.04	16.6464	1.19	5.6644	2012	1.6	57	M	1	N	non	0	0	0	0	0	1.95	HD-A ED-0	0	NB : Manquait la valeur de PVDs dans le tableau en page 2 du formulaire - Le confrère l'a calculée et fourni par mail	1		0
2013-12-19	2014	2013-12-28	2013-12-30	Michel	2013-78/24013	GISABELLA des Oursons de Svalbard	Mirkovic	0	42	AS0	0	PS0	0	1.82	13.2496	1.17	5.4756	2011	2.1	54	F	0	N	non	0	0	0	0	0	0	HD-A ED-0	0		1		0
2014-01-16	2014	2013-02-14	2013-02-22	Boyaval	2014-01/24609	Hawana des Forets d’Urfe	Hebert	0	itinérant	AS0	0	PS0	0	1.94	15.0544	0.91	3.3124	2012	1.9	43.2	F	0	M	non	0	0	0	0	0	0.78	HD-A ED-1	0		1		0
2014-01-17	2014	2014-03-16	2014-03-22	Roere	2013-44/25351	HORIZON DU DOMAINE DE LA FLEUR DES CHAMPS	Müller	0	59	AS0	0	PS0	0	1.8	12.96	1.6	10.24	2012	1.8	59.5	F	0	N	non	0	0	0	0	0	0.39	HD-B ED-0	0		1		0
2014-01-18	2014	2013-02-14	2013-02-22	Chanoine	2013-70/23451	Glamour de la Baie blanche	Boucquelet	0	89	AS0	0	PS0	0	1.63	10.6276	1.08	4.6656	2011	2.6	50	F	0	NB	non	0	0	0	0	0	1.37	HD-A ED-0	0		1		0
2014-01-23	2014	2014-04-08	2014-04-10	Cresson Tahon	2013-80/24766	HAWACS DE LA BAIE BLANCHE	Menaut	1	33	AS0	0	PS0	0	1.73	11.9716	1.26	6.3504	2012	2	67	M	1	NB	Non	0	0	0	0	0	0.39	HD-A ED-0	0	NB : FR limite inférieure (24,3%), à contrôler	1		0
2014-01-28	2014	2013-02-14	2013-02-22	Bucas	2013-59/22660	Gothann de la Contrée d’Eckmul	Laborde	0	56	AS0	0	PS0	0	2.66	28.3024	1.52	9.2416	2011	2.8	40	F	0	NB	non	0	0	0	0	0	3.91	HD-A ED-0	0	Iao expliquant la VmaxAo limite supérieure (mais flux laminaire)	1		0
2014-02-06	2014	2014-11-18	2014-11-24	Toussaint	2014-46/25003	HYMNE A L’AMOUR DE L’ILIADE ET L’ODYSSEE	Chamouton	0	88	AS0	0	PS0	0	1.49	8.8804	1.36	7.3984	2012	1.9	54	F	0	NB	Non	0	0	0	0	0	0	HD-B ED-0	0		1		0
2014-02-07	2014	2013-02-14	2013-02-22	Navard	2013-48/23283	Guizmo du domaine de Taennchel	Mathet	0	45	AS0	0	PS0	0	1.63	10.6276	1.37	7.5076	2011	2.8	54	M	1	N	non	0	0	0	0	0	0	HD-A ED-0	0	Examen à présent conforme - NON FACTURÉ car déjà facturé (relecture)	3	raison 1 : Examen non conforme - Le tableau en page 2 est incomplet (il manque PVDs et VDd) - Examens Doppler de très mauvaise qualité - Doppler pulmonaire : pas dl'alignement avec l'axe de tir et courbes mal définies - Doppler aortique : image 2D totalement noire et courbes à peine lisibles (Doppler pulsé probablement) - A REFAIRE. raison 2 :Examen toujours non conforme (même si le tableau en pa…	0
2014-02-18	2014	2014-03-22	2014-03-22	Guilchard	2014-03/25435	HEROS	Daniel	0	22	AS0	0	PS0	0	2.09	17.4724	1.6	10.24	2012	2	70	M	1	N	non	0	0	0	0	0	2.15	HD-B ED-SL	0	La valeur de PVDs manquait dans le tableau en page 2. Le D. Daniel l'a fournie par mail à ma demande.	1		0
2014-02-28	2014	2014-04-08	2014-04-10	Canivet	2014-05/19768	EL-PRADO du Chemin des Puits Tournants	Dillie	0	59	AS?	?	PS?	?	1,35?	#VALUE!	0,86?	#VALUE!	2009	4.3	67	M	1	N	non	0	0	0	0	0	0	HD-B ED-0	0	Examen non conforme - Examens Doppler de mauvaise qualité - Doppler pulmonaire : impossible de juger de l'alignement avec l'axe de tir ou alignement incorrect + courbes sombres et évidées (Doppler pulsé) + absence d'ECG concomitant - Idem Doppler aortique avec images 2D et Doppler quasiment noires et donc courbes à peine visibles (Doppler pulsé probablement) - A REFAIRE	1		0
2014-03-12	2014	2014-06-12	2014-06-16	Guerini	2014-21/25965	O'KASHA ASAN HIGHLAND AND MIDNIGHT BEAR	Mirkovic	0	42	AS0	0	PS0	0	1.49	8.8804	1.01	4.0804	2012	1.6	52	F	0	N	non	0	0	0	0	0	6.25	HD-A ED-0	0		1		0
2014-03-12	2014	2014-06-12	2014-06-16	Guerini	2014-22/25244	HOLY CHUMANI DU CLOS DES ABYSSES DE PROVENCE	Mirkovic	0	42	AS0	0	PS0	0	1.88	14.1376	1.22	5.9536	2012	1.8	51	F	0	N	non	0	0	0	0	0	0.59	HD-B ED-0	0		1		0
2014-03-18	2014	2014-04-08	2014-04-10	Vernet	2014-04/23010	GODWIN de Child of Brice	Couturier	0	6	AS0	0	PS0	0	1.84	13.5424	1.4	7.84	2011	2.7	60	F	0	N	non	0	0	0	0	0	0	HD-A ED-0	0		1		0
2014-03-21	2014	2014-04-08	2014-04-10	Fouillit	2014-09/25937	KHYRO’S SOUL LAWA	Ginhoux	0	63	AS0	0	PS0	0	1.79	12.8164	1.34	7.1824	2012	1.7	53	M	1	M	non	0	0	0	0	0	0.78	HD-A ED-0	0		1		0
2014-03-21	2014	2014-04-08	2014-04-10	Fouillit	2014-10/25935	KHYRO’S SOUL LINDBERGH	Ginhoux	0	63	AS0	0	PS0	0	1.73	11.9716	1.74	12.1104	2012	1.7	56	M	1	N	Non	0	0	0	0	0	0.78	HD-A ED-0	0		1		0
2014-03-27	2014	2014-05-18	2014-05-26	Ripert	2013-79/25407	Hutch de la Ferme de Terranova	Haroutunian	0	13	AS0	0	PS0	0	1.62	10.4976	1.36	7.3984	2012	1.8	60	M	1	N	Non	0	0	0	0	0	0	HD-C ED-0	0		1		0
2014-04-02	2014	2014-05-18	2014-05-26	Pardillos Seguet	2014-16/21524	Givenchy Newfy du Royaume d’Aphrodite	Testault	0	44	AS0	0	PS0	0	2	16	1.42	8.0656	2011	3.3	43	F	0	NB	Non	0	0	0	0	0	0.39	HD-A ED-0	0	Absence de pedigree	1		0
2014-04-03	2014	2014-04-08	2014-04-10	Ruiz	2014-11/22489	GOLD TERRANOVA du Royaume d’Aphrodite	Nicolle	1	31	AS0	0	PS0	0	2.15	18.49	1.53	9.3636	2011	3.2	47	F	0	N	Non	0	0	0	0	0	0	HD-A ED-0	0		1		0
2014-04-03	2014	2014-04-08	2014-04-10	Ruiz	2014-12/26063	HOURQUETTE de la Terre de Néaure	Nicolle	1	31	AS0	0	PS0	0	1.51	9.1204	1.11	4.9284	2012	1.6	53.5	F	0	N	Non	0	0	0	0	0	0	HD-A ED-0	0		1		0
2014-04-15	2014	2014-05-18	2014-05-26	Duval	2014-14/23605	GENIUS DES SENTIERS NORMANDS	Hebert	0	itinérant	AS0	0	PS0	0	1.45	8.41	1.17	5.4756	2011	2.7	68.6	M	1	N	Non	0	0	0	0	0	0	HD-B ED-0	0		1		0
2014-04-15	2014	2014-10-10	2014-10-22	Poisson	2014-39/23604	GOING FOR THE GOLD DES SENTIERS NORMANDS	Hebert	0	Itinérant	AS0	0	PS0	0	1.9	14.44	1.9	14.44	2011	2.5		M	1	N	Non	0	0	0	0	0	0	HD-C ED-0	0		1		0
2014-04-17	2014	2014-05-18	2014-05-26	Burzoni	2014-13/25381	HISAO DES VIKINGS ET DRAGONS NOIRS	Palha	0	57	AS?	?	PS?	?	1,43?	#VALUE!	0,97?	#VALUE!	2012	1.8	64	M	1	NB	Non	0	0	0	0	0	1.56	/	0	Examens Doppler de mauvaise qualité : images quasiment noires et donc courbes à peine visibles - A REFAIRE	1		0
2014-04-24	2014	2014-05-18	2014-05-26	Sauvignat	2014-06/24498	BAHIA vom Marienberg	Linol	0	87	AS0	0	PS0	0	1.74	12.1104	1.5	9	2012	2.2	62.3	F	0	NB	Non	0	0	0	0	0	0.39	HD-A ED-0	1	Examen à présent conforme - NON FACTURE CAR DEJA FACTURE EN AVRIL 14	2	Examen non conforme - Examens Doppler de mauvaise qualité - Doppler pulmonaire : absence d'alignement axe de tir/artère + pics coupés + courbes évidées (Doppler pulsé) - Idem Doppler aortique : absence d'alignement axe de tir/artère + pics coupés - A REFAIRE	0
2014-04-24	2014	2014-05-18	2014-05-26	Sauvignat	2014-07/20813	ROSCO vom Hasetal	Linol	0	87	AS0	0	PS0	0	1.84	13.5424	1.22	5.9536	2010	3.9	61.2	M	1	NB	Non	0	0	0	0	0	0.78	HD-A ED-1	1	Examen à présent conforme - NON FACTURE CAR DEJA FACTURE EN AVRIL 14	2	Examen non conforme - Examens Doppler de mauvaise qualité - Doppler pulmonaire : absence d'alignement axe de tir/artère + pics coupés - Doppler aortique : pics coupés - A REFAIRE	0
2014-04-24	2014	2014-05-18	2014-05-26	Sauvignat	2014-08/20814	ANGIE vom Marienberg	Linol	0	87	AS0	0	PS0	0	1.27	6.4516	1.02	4.1616	2010	3.9	54.9	F	0	NB	Non	0	0	0	0	0	0	HD-A ED-0	1	Examen à présent conforme - NON FACTURE CAR DEJA FACTURE EN AVRIL 14	2	Examen Doppler pulmonaire non conforme : absence alignement axe de tir/artère + courbes évidées en leur centre - A REFAIRE	0
2014-04-25	2014	2014-05-18	2014-05-26	Lamotte	2013-43/22451	Gibbs du Domaine de la Fleur des Champs	Müller (initalement 2 examens non conformes réalisés par le Dr. Dilie)	0	59	AS0	0	PS0	0	1.81	13.1044	1.16	5.3824	2011	3.2	80	M	1	N	Non	0	0	0	0	0	0.78	HD-B ED-0	0	Examen à présent conforme - NON FACTURE CAR DEJA FACTURE EN AVRIL 14	3	raison 1 : Examen non conforme - Examens Doppler de mauvaise qualité - Doppler pulmonaire : impossible de juger de l'alignement avec l'axe de tir + courbes mal définies + absence d'ECG concomitant - Idem Doppler aortique avec image Doppler quasiment noire et donc courbes à peine visibles (Doppler pulsé probablement) - A REFAIRE. raison 2 : Examen toujours non conforme - Examens Doppler pulmonaire…	0
2014-04-25	2014	2014-05-18	2014-05-26	Tonin	2014-15/25630	Histoire d’Eau d’entre Terre et Mer	Cauvin	0	6	AS0	0	PS0	0	1.68	11.2896	1.2	5.76	2012	1.7	62	F	0	NB	Non	0	0	0	0	0	0.78	HD-A ED-0	0		1		0
2014-04-30	2014	2015-06-08	2015-06-08	Lecomte	2015-30/29739	CAYUGA CLASSIC BEAUTY	Mirkovic	0	42	AS0	0	PS0	0	1.79	12.8164	1.31	6.8644	2013	1.3	44	F	0	N	Non	0	0	0	0	0	0	HD-A ED-0	0	Pedigree italien	1		0
2014-05-05	2014	2014-06-12	2014-06-16	Gense	2014-20/24342	HALEY DU VAL DE LA DURDENT	Jaudon	0	1	AS0	0	PS0	0	1.51	9.1204	1.2	5.76	2012	2.4	51	F	0	N	Non	0	0	0	0	0	0	HD-B ED-0	0		1		0
2014-05-09	2014	2014-05-18	2014-05-26	Marcou	2014-17/25751	Hollywood des Grands Moreaux	Testault	0	44	AS0	0	PS0	0	2.25	20.25	1.45	8.41	2012	1.8	56	F	0	N	Non	0	0	0	0	0	3.52	HD-B ED-0	0		1		0
2014-05-12	2014	2014-06-12	2014-06-16	Thomas	2014-18/22787	GENESIS DES SEIGNEURS DE L’ODYSSEE	Mirkovic	0	42	AS0	0	PS0	0	2.1	17.64	1.09	4.7524	2011	3.1	54	F	0	N	Non	0	0	0	0	0	0.39	HD-A ED-0	0		1		0
2014-05-13	2014	2014-06-12	2014-06-16	Perrussel	2014-23/25705	HOANA II DE LA CROISEE DES SOURCES	Menaut	1	33	AS0	0	PS0	0	1.65	10.89	1.05	4.41	2012	2	45	F	0	N	Non	0	0	0	0	0	0	HD-A ED-0	0	FR lim inférieure (24.9%) à surveiller	1		0
2014-05-13	2014	2014-06-12	2014-06-16	Perrussel	2014-24/25701	HELLA DE LA CROISEE DES SOURCES	Menaut	1	33	AS0	0	PS0	0	2.07	17.1396	1.2	5.76	2012	2	52	F	0	N	Non	0	0	0	0	0	0	HD-A ED-0	0		1		0
2014-05-20	2014	2014-07-06	2014-07-10	Guerillon/Ferry	2014-25/26045	HOPE FOR HARMONY DU PAYS DE BROCELIANDE	Archard	0	44	AS0	0	PS0	0	1.78	12.6736	1.4	7.84	2012	1.7	57	F	0	N	Non	0	0	0	0	0	0	HD-A ED-0	0		1		0
2014-05-27	2014	2014-06-12	2014-06-16	Lagarde	2014-19/25072	HASLEY DE LA PERLE DES CARAIBES	Bietrix	0	26	AS?	?	PS0	0	1,5?	#VALUE!	1.3	6.76	2012	2.1	60	F	0	N	Non	0	0	0	0	0	0.39	HD-D ED-0	0	Doppler aortique : non conforme : alignement incorrect (l'axe de tir traverse obliquement la lumière de l'artère et coupe ainsi la paroi aortique caudale ; courbes spectrales, de plus, mal définies, le pic semblant dépasser la vitesse maximale indiquée (1,5 m/s) - A REFAIRE	1		0
2014-06-25	2014	2014-07-06	2014-07-10	Delorme	2014-26/25225	INA SONKA DES FORETS D'URFE	Mirkovic	0	42	AS0	0	PS0	0	1.92	14.7456	1.09	4.7524	2013	1.3	49	F	0	NB	Non	0	0	0	0	0	0	HD-A ED-0	0	Pedigree manquant	1		0
2014-07-21	2014	2015-06-08	2015-06-08	Lecomte	2015-28/26729	IMMORTELLE AMOUR AT ROSE' WANTED DES PRINCES DE LA MER	Mirkovic	0	42	AS0	0	PS0	0	1.84	13.5424	1.4	7.84	2013	1.4	45	F	0	NB	Non	0	0	0	0	0	0	HD-A ED-0	0	Inversion des vitesses des flux aortique et pulmonaire dans le tableau en page 2 du formulaire	1		0
2014-07-22	2014	2014-09-22	2014-09-26	Riche	2014-31/25197	DEEP LOVE HOLD ME TIGHT	Mirkovic	0	42	AS0	0	PS0	0	1.88	14.1376	1.4	7.84	2012	2.1	57	F	0	N	non	0	0	0	0	0	4.69	HD-B ED-0	0		1		0
2014-08-19	2014	2014-09-22	2014-09-26	Dufour	2014-33/27473	KING OF HELLULAND UNIQUE PIECE OF ART	Visée	0	974	AS0	0	PS0	0	1.85	13.69	1.24	6.1504	2013	1.6	58	M	1	N	Non	0	0	0	0	0	3.32	HD-A ED-0	0	manque le pedigree français	1		0
2014-08-22	2014	2014-09-22	2014-09-26	Desroches	2014-34/26558	I’VE GOT THE FEELING DE L’OCEAN DES REVES	Mirkovic	0	42	AS0	0	PS0	0	1.75	12.25	1.18	5.5696	2013	1.7	75	M	1	M	Non	0	0	0	0	0	0	HD-A ED-0	0		1		0
2014-08-22	2014	2014-09-22	2014-09-26	Desroches	2014-35/26550	INDIE DE L’OCEAN DES REVES	Mirkovic	0	42	AS0	0	PS0	0	1.97	15.5236	1.01	4.0804	2013	1.7	55	F	0	N	Non	0	0	0	0	0	0	HD-A ED-0	0		1		0
2014-09-06	2014	2014-10-10	2014-10-22	Didier-Rolland	2014-36/27263	MERMAID’S PRIDE I’LL BE YOUR PEARL	Mirkovic	0	42	AS0	0	PS0	0	1.6	10.24	1.13	5.1076	2013	1.4	44	F	0	N	Non	0	0	0	0	0	0.39	HD-A ED-0	0		1		0
2014-09-08	2014	2014-10-10	2014-10-22	Boutevillain	2014-37/25461	HECTOR LE HERSCHEUR DES GALIBOTS DU VENT	Müller	0	59	AS0	0	PS0	0	1.34	7.1824	0.89	3.1684	2012	2.2	50	M	1	N	Non	0	0	0	0	0	0.2	HD-A ED-0	0		1		0
2014-09-09	2014	2014-11-22	2014-11-24	Savary	2014-49/25867	HEL’S ANGEL’S DE LA KABANE DES PELUCHES NOIRES	Jaudon	0	1	AS0	0	PS0	0	1.62	10.4976	1.25	6.25	2012	1.9	54	F	0	NB	Non	0	0	0	0	0	0.59	HD-B ED-2	0		1		0
2014-09-09	2014	2014-11-22	2014-11-24	Philipp	2014-32/20908	FORREST-GUMP DU PUY DE VENDEGRE	Marçais	0	45	AS?	?	PS?	?	1,44?	#VALUE!	1,26?	#VALUE!	2010	3.8	83.5	M	1	NB	Non	0	0	0	0	0	0.39	HD-B ED-0	0	La ré-impression des images a confirmé l'absence d'alignement entre les artères et les axes de tir Doppler, avec de plus des courbes spectrales aux contours très mal définis (+ pics biphasiques pour le TP) - NON FACTURE CAR DEJA FACTURE EN SEPTEMBRE 2014	2	Doppler pulmonaire et aortique : image 2D sombre empêchant de juger de l'alignement de l'axe de tir + courbes spectrales mal définies (Doppler pulmonaire) ou quasiment noires (Doppler aortique) - A REFAIRE	0
2014-09-16	2014	2014-10-10	2014-10-22	Ritter	2014-40/26917	FUNNY THE WIN KAZKO SLUPSKI	Hoffmann	0	Itinérant	AS0	0	PS0	0	1.41	7.9524	1.23	6.0516	2012	2	53	F	0	N	Non	0	0	0	0	0	6.25	HD-B ED-0	0		1		0
2014-09-16	2014	2014-11-18	2014-11-24	Perrussel	2014-47/24284	H LADY DE LA CROISEE DES SOURCES	Menaut	1	33	AS0	0	PS0	0	1.7	11.56	1.06	4.4944	2012	2.8	60	F	0	NB	Non	0	0	0	0	0	0.2	HD-A ED-0	0		1		0
2014-09-16	2014	2014-11-18	2014-11-24	Perrussel	2014-48/27300	MERMAID’S PRIDE ICEO	Menaut	1	33	AS0	0	PS0	0	1.85	13.69	1.2	5.76	2013	1.4	50	M	1	N	Non	0	0	0	0	0	0	HD-A ED-0	0		1		0
2014-09-17	2014	2014-10-10	2014-10-22	Hartmann	2014-38/22513	GASKO-DE-MONTE-CHRISTO DE L’OCEAN DES REVES	Mirkovic	0	42	AS0	0	PS0	0	1.92	14.7456	1.31	6.8644	2011	3.7	55.2	M	1	M	Non	0	0	0	0	0	1.56	HD-B ED-SL	0		1		0
2014-10-01	2014	2014-10-18	2014-10-22	Moggia	2014-42/25939	KHYRO'S SOUL LITCHI	Vrevin	0	13	AS0	0	PS0	0	2	16	0.89	3.1684	2012	2.2	49	F	0	M	Non	0	0	0	0	0	0.78	HD-D ED-0	0		1		0
2014-10-02	2014	2014-11-18	2014-11-24	Nuez	2014-44/23498	GRENOUILLE DE L’HACIENDA DES PERLES NOIRES	Vrevin	0	13	AS0	0	PS0	0	1.73	11.9716	1.01	4.0804	2011	3.2	53	F	0	N	Non	0	0	0	0	0	0.2	/	0		1		0
2014-10-02	2014	2015-02-02	2015-02-08	Walsh	2015-1/27087	DORYDA CATO SUNION	Haroutunian	0	13	AS0	0	PS0	0	1.5	9	0.94	3.5344	2012	2.2	54	F	0	N	Non	0	0	0	0	0	0	HD-B	0	Pedigree français non disponible	1		0
2014-10-03	2014	2014-10-18	2014-10-22	Decoudu	2014-41/25501	HAPPY BABY DOLL DU HARAS DES PIERRES DE LUNE	Barrault	0	37	AS0	0	PS0	0	2.38	22.6576	1.82	13.2496	2012	2.8	52	F	0	M	Non	0	0	0	0	0	3.12	HD-B ED-0	0		1		0
2014-10-08	2014	2014-11-18	2014-11-24	Guerini	2014-43/27080	I DID IT MY WAY DE L’ILIADE ET L’ODYSSEE	Mirkovic	0	42	AS0	0	PS0	0	1.92	14.7456	1.09	4.7524	2013	1.4	52.5	M	1	NB	Non	0	0	0	0	0	1.56	HD-A ED-0	0		1		0
2014-10-08	2014	2014-11-18	2014-11-24	Delorme	2014-45/27076	INTENTION D’AIMER DES FORETS D’URFE	Mirkovic	0	42	AS0	0	PS0	0	1.75	12.25	1.22	5.9536	2013	1.3	48.6	F	0	N	Non	0	0	0	0	0	0	HD-A ED-0	0	Absence du pedigree	1		0
2014-10-28	2014	2014-12-28	2015-01-06	Da Silva	2014-54/25964	HICE AND FIRE DES TERRES DE PITCHOU	Poujol	0	34	AS0	0	PS0	0	1.6	10.24	1.5	9	2012	2	55	F	0	N	Non	0	0	0	0	0	3.91	HD-A ED-SL	0		1		0
2014-10-28	2014	2014-12-28	2015-01-06	Da Silva	2014-55/25202	HARPER DE LA GARDE DE POSEIDON	Poujol	0	34	AS0	0	PS0	0	1.5	9	1.5	9	2012	2.3	62	M	1	N	Non	0	0	0	0	0	0.98	HD-A ED-0	0		1		0
2014-11-03	2014	2014-11-22	2014-11-24	Godin	2014-29/24090	GEORGIA BELL DE LA BAIE BONAVISTA	Reineau	0	41	AS?	?	PS0	0	1,25?	#VALUE!	1.1	4.84	2011	3	59	F	0	N	Non	0	0	0	0	0	3.91	HD-A ED-0	0	Examen à present conforme pour la STAP mais absence d'alignement avec l'aorte (expliquant la faible VmaxAo), donc à refaire - NON FACTURE CAR DEJA FACTURE EN SEPTEMBRE 2014	2	Doppler pulmonaire : image 2D concomitante noire + tracé ECG = ligne de base fluctuante avec complexes hypovoltés + Doppler pulsé probable (courbes évidées) - Doppler aortique : absence de tracé ECG et Doppler pulsé probable - A REFAIRE	0
2014-11-07	2014	2014-12-28	2015-01-06	Grangeat	2014-57/25473	HAPPY HEART DES FORET D’URFE	Mirkovic	0	42	AS0	0	PS0	0	1.88	14.1376	1.18	5.5696	2012	2.5	55.5	M	1	N	Non	0	0	0	0	0	2.73	HD-A ED-0	0		1		0
2014-11-07	2014	2017-06-22	2017-06-22	Poisson	2017-31/27002	ISADORA DES SENTIERS NORMANDS	Hebert	0	itinérant	AS0	0	PS0	0	1.62	10.4976	1.01	4.0804	2013	1.7	51.5	F	0	N	non	0	0	0	0	0	6.84	HD-A ED-0	0	La cavité diastolique du VD est dilatée (30,6 mm versus 49,6 mm pour Dd), à contrôler et, si confirmé, à surveiller et en rechercher l'origine	1		0
2014-11-07	2014	2017-06-22	2017-06-22	Poisson	2017-32/26590	ICE-CREAM DU DOMAINE DE COOL BIG BOSS	Hebert	0	itinérant	AS0	0	PS0	0	1.48	8.7616	1.22	5.9536	2013	1.8	52	F	0	N	non	0	0	0	0	0	0	HD-A ED-1	0		1		0
2014-11-08	2014	2014-11-22	2014-11-24	Vallot	2014-50/26564	I AM SEIGNEUR DE L’ILIADE ET L’ODYSSEE	Mirkovic	0	42	AS0	0	PS0	0	1.66	11.0224	1.22	5.9536	2013	1.8	49	F	0	N	Non	0	0	0	0	0	0	HD-A ED-0	0		1		0
2014-11-08	2014	2014-11-22	2014-11-24	Greve	2014-51/25368	BLACK ELK HEART OF LOVE HERMES	Mirkovic	0	42	AS0	0	PS0	0	1.99	15.8404	1.4	7.84	2012	2.6	58	M	1	N	Non	0	0	0	0	0	2.73	HD-A ED-2	0		1		0
2014-11-14	2014	2015-06-08	2015-06-08	Lecomte	2015-29/27214	ROSE'WANTED I AM THE CAPTAIN OF MY SOUL	Mirkovic	0	42	AS0	0	PS0	0	1.84	13.5424	1.4	7.84	2013	1.3	50	M	1	N	Non	0	0	0	0	0	0.98	HD-A ED-0	0	Erreur de nom dans le formulaire de demande (page 1)	1		0
2014-11-17	2014	2014-12-28	2015-01-06	Robert	2014-53/26332	HAUTE COMME TROIS POMMES dite HABBY	Dabenoc	0	57	AS0	0	PS0	0	1.43	8.1796	1.13	5.1076	2012	2	56	F	0	N	Non	0	0	0	0	0	0.98	HD-B ED-0	0		1		0
2014-11-20	2014	2015-02-02	2015-02-08	Guerillon	2015-2/26656	IMPERIAL BRAVEHEART DU PAYS DE BROCELIANDE	Jossier	0	44	AS0	0	PS0	0	1.8	12.96	1.09	4.7524	2013	1.8	53	M	1	N	Non	0	0	0	0	0	0.39	HD-D ED-0	0		1		0
2014-11-27	2014	2014-12-28	2015-01-06	Roere	2014-58/25354	HEIDI DU DOMAINE DE LA FLEUR DES CHAMPS	Müller	0	59	AS0	0	PS0	0	1.87	13.9876	1.07	4.5796	2012	2.6	57	F	0	N	Non	0	0	0	0	0	0.39	HD-A ED-0	0	NB : VmaxAo = 1,87 m/s (et non 1,84 m/s comme indiqué dans le tableau)	1		0
2014-11-27	2014	2015-02-02	2015-02-08	Pineau	2014-60/27073	IXS DE LA COLLINE AUX TILLEULS	Brunon	0	63	AS0	0	PS0	0	1.73	11.9716	1.19	5.6644	2013	1.4	52	F	0	M	Non	0	0	0	0	0	0	HD-A ED-1	0	Erreur par le confrère de la VMaxAo et VMaxTP mais flux normal	1		0
2014-11-28	2014	2014-12-28	2015-01-06	Bucas	2014-56/27061	IZMIR DE LA CONTREE D’ECKMUL	Laborde	0	56	AS0	0	PS0	0	2.68	28.7296	1.42	8.0656	2013	1.4	50	M	1	NB	Non	0	0	0	0	0	0.78	HD-A ED-0	0	Insuffisance aortique expliquant la Vmax lim sup. (absence d'obstacle au Doppler couleur et au mode 2D)	1		0
2014-12-01	2014	2015-04-26	2015-04-26	Molmy-Handtschoewercker	2015-11/21204	MERMAID’S PRIDE FUBUKI	Müller	0	59	AS0	0	PS0	0	1.59	10.1124	1.07	4.5796	2010	4.2	57	M	1	NB	Non	0	0	0	0	0	1.37	HD-A	0		1		0
2014-12-03	2014	2015-02-02	2015-02-08	Guillot	2014-61/27860	NEW ANGELS MATTHEW	Mirkovic	0	42	AS0	0	PS0	0	1.75	12.25	1.35	7.29	2013	1.3	54.4	M	1	N	Non	0	0	0	0	0	0	HD-A ED-0	0		1		0
2014-12-04	2014	2015-04-19	2015-04-19	Jean	2015-21/22826	GUEYNOLA DU PARADIS DES ANGES NOIRS	Hebert	0	Itinérant	AS0	0	PS0	0	1.52	9.2416	0.94	3.5344	2011	3.7	54	F	0	NB	Non	0	0	0	0	0	1.56	/	0	FR=23% (à re-contrôler par précaution)	1		0
2014-12-04	2014	2015-11-28	2015-11-28	Leblond	2015-72/26883	IDESBALD DU CHANT DES PERLES NOIRES	Hebert	0	Itinérant	AS0	0	PS0	0	1.33	7.0756	1.21	5.8564	2013	1.8	55	M	1	N	Non	0	0	0	0	0	0	HD-B ED-0	0		1		0
2014-12-09	2014	2015-04-26	2015-04-26	Marcoux	2015-9/29342	PITERNYUF OLA VA O LA SPACCA	Mirkovic	0	42	AS0	0	PS0	0	1.47	8.6436	1.22	5.9536	2013	1.6	56	F	0	N	Non	0	0	0	0	0	1.56	HD-A ED-0	0		1		0
2014-12-10	2014	2015-04-26	2015-04-26	Expert	2015-7/26379	IRRESISTIBLE MADEMOISELLE ROSE DES SEMEURS DE REVES	Cailloux	0	30	AS0	0	PS0	0	1.82	13.2496	1.81	13.1044	2013	1.9	55	F	0	N	Non	0	0	0	0	0	6.25	HD-A ED-0	0	Absence de pedigree	1		0
2014-12-11	2014	2015-02-02	2015-02-08	Pardillos Seguet	2014-59/21293	FLASHBALL DU DOMAINE DE FLAMBEAU	Jossier	0	44	AS0	0	PS0	0	1.77	12.5316	1.52	9.2416	2010	4.1	62	M	1	N	Non	0	0	0	0	0	3.12	HD-A ED-0	0	Absence de pedigree	1		0
2014-12-15	2015	2014-12-28	2015-01-06	Catteau	2014-52/24030	GEISHA DE L'ARCHE DES PYRENEES	Mirkovic	0	42	AS0	0	PS0	0	1.66	11.0224	1.27	6.4516	2011	3.1	51.5	F	0	N	Non	0	0	0	0	0	0.78	HD-A ED-0	0		1		0
2014-12-22	2015	2015-04-26	2015-04-26	Greve	2015-8/25532	HAWAI DU HARAS DU BREIL	Mirkovic	0	42	AS0	0	PS0	0	1.97	15.5236	1.27	6.4516	2012	2.6	43.5	F	0	N	Non	0	0	0	0	0	1.56	HD-A ED-0	0		1		0
2015-01-09	2015	2015-02-02	2015-02-08	Alzaix	2015-3/27137	IN-VICTUS DU PUY DE VENDEGRE	Mirkovic	0	42	AS0	0	PS0	0	1.97	15.5236	1.4	7.84	2013	1.6	46.7	M	1	N	Non	0	0	0	0	0	0	HD-A ED-SL	0		1		0
2015-01-09	2015	2015-02-02	2015-02-08	Alzaix	2015-4/25038	IDEM DU PUY DE VENDEGRE	Mirkovic	0	42	AS0	0	PS0	0	1.84	13.5424	1.27	6.4516	2013	1.8	47	F	0	N	Non	0	0	0	0	0	1.56	HD-A ED-0	0		1		0
2015-01-13	2015	2015-04-26	2015-04-26	Caron Phily	2015-6/	PANDA DES TERRES FJORD	Vrevin	0	13	AS0	0	PS0	0	2.03	16.4836	1.09	4.7524		4.8	58	F	0		Non	0	0	0	0	0			0	canadienne : pas de pédigré francais	1		0
2015-01-13	2015	2015-02-02	2015-02-08	Mauguy	2015-5/27708	PITERNYUF O TEMPORA O MORES (dite Zoé)	Chetboul	1	94	AS0	0	PS0	0	1.96	15.3664	1.5	9	2013	1.7	59.3	F	0	N	Non	0	0	0	0	0	1.56	HD-D ED-0	0		1		0
2015-02-23	2015	2015-04-26	2015-04-26	Ristagno	2015-15/24313	HELIOT DU DOMAINE DE COOL BIG BOSS	Joubert	0	66	AS?	?	PS?	?	1,3?	#VALUE!	0,9?	#VALUE!	2012	2	84	M	1	N	Non	0	0	0	0	0	0.78	HD-D ED-0	0	Doppler pulmonaire : image 2D à peine visible et courbes spectrales quasiment noires - Doppler aortique : image 2D totalement noire et courbes idem - dans les 2 cas : Doppler pulsé suspecté (vitesses trop faibles) - A REFAIRE	1		0
2015-02-26	2015	2015-04-26	2015-04-26	Lambert	2015-12/27047	IMPERIAL HUTAKHA DE L’ARCHE DES PIERRES DOREES	Menaut	1	33	AS0	0	PS0	0	1.64	10.7584	1.05	4.41	2013	1.7	60	M	1	NB	Non	0	0	0	0	0	0	HD-A ED-2	0		1		0
2015-02-26	2015	2015-04-26	2015-04-26	Lambert	2015-13/26920	IMPERIAL CROWN DIAMOND DE LA LEGENDE D'HUTAKHA	Menaut	1	33	AS0	0	PS0	0	1.75	12.25	1	4	2013	1.8	63	M	1	N	Non	0	0	0	0	0	0.78	HD-A ED-0	0		1		0
2015-02-26	2015	2015-04-19	2015-04-19	Pelissier	2015-18/28057	OHOI'S OLYVER	Chamouton	0	88	AS0	0	PS0	0	1.67	11.1556	1.17	5.4756	2013	1.6	55	M	1	N	Non	0	0	0	0	0	12.5	HD-B ED-0	0		1		0
2015-02-26	2015	2015-04-19	2015-04-19	Pardillos Seguet	2015-19/26044	HOPE FOR HOMETOWN GLORY DU PAYS DE BROCELIANDE	Laborde	0	44	AS0	0	PS0	0	1.81	13.1044	1.25	6.25	2012	2.4	55	F	0	N	Non	0	0	0	0	0	0	HD-A ED-0	0		1		0
2015-02-26	2015	2015-06-08	2015-06-08	Larroque	2015-23/20170	FOREST ELIOT DESIRE DES AMOUREUX DE NOS OURS	Moccelin	0	34	AS?	?	PS?	?	2?	#VALUE!	1,06?	#VALUE!	2010	4.7		M	1	NB	Non	0	0	0	0	0	0	HD-B ED-0	0	Doppler pulmonaire : courbes spectrales illisibles (quasiment noires) - Doppler aortique : image 2D quasiment noire et courbes aux pics mal définis - dans les 2 cas : Doppler pulsé suspecté - Poids manquant - A REFAIRE	1		0
2015-03-02	2015	2015-04-26	2015-04-26	Lucas	2015-14/28180	ISEULT DE LA BAIE DE PEMPOUL	Daniel	0	35	AS?	?	PS0	0	2,76?	#VALUE!	1.64	10.7584	2010	1.3	57	F	0	N	Non	0	0	0	0	0	3.52	HD-A ED-0	0	VmaxAo=2,76 m/s (et non 2,58 comme indiqué dans le tableau) donc vitesse trop élevée - A REFAIRE et donner des compléments d'info (Dop Couleur) afin d'exclure une Stao. NB : souffe discret mais probable sur B1 avec de telles vitesses	1		0
2015-03-02	2015	2015-04-26	2015-04-26	Garreau	2015-16/21482	TARENTAINE ET SHELACHAN FUJIYAMA	Duchamp	0	21	AS0	0	PS0	0	1.73	11.9716	1.12	5.0176	2010	4.4	57.5	F	0	M	Non	0	0	0	0	0	13.28	HD-A ED-0	0		1		0
2015-03-03	2015	2015-06-08	2015-06-08	Fioramonti	2015-25/27646	INGRES DE LA BESSIERE DE JAVOL	Haroutunian	0	13	AS0	0	PS0	0	1.62	10.4976	1.28	6.5536	2013	1.5	65	M	1	N	Non	0	0	0	0	0	0.39	HD-A ED-0	0		1		0
2015-03-03	2015	2015-04-19	2015-04-19	Guerini	2015-17/27553	IT'S MY FAVORITE ICARE DU CLOS DES ABYSSES DE PROVENCE	Mirkovic	0	42	AS0	0	PS0	0	2.01	16.1604	1.31	6.8644	2013	1.5	62.6	M	1	N	Non	0	0	0	0	0	0	HD-A ED-0	0		1		0
2015-03-03	2015	2015-06-08	2015-06-08	Lanthier	2015-35/27648	IMHOTEP DE LA BESSIERE DE JAVOL	Haroutunian	0	13	AS0	0	PS0	0	1.35	7.29	1.16	5.3824	2013	1.5	60	M	1	NB	Non	0	0	0	0	0	0.39	HD-A ED-0	0		1		0
2015-03-09	2015	2015-06-08	2015-06-08	Zynel	2015-36/26888	IRRESISTIBLE MIRA DES PASSAGERS DU VENT	Müller	0	59	AS0	0	PS0	0	1.9	14.44	1.09	4.7524	2013	1.9	52	F	0	N	Non	0	0	0	0	0	0.39	HD-A ED-0	0		1		0
2015-03-09	2015	2015-06-08	2015-06-08	Zynel	2015-37/26081	HAKUNA MATATA MILLIONS OF KISS	Müller	0	59	AS0	0	PS0	0	1.68	11.2896	1.11	4.9284	2012	2.5	52	F	0	NB	Non	0	0	0	0	0	4.1	HD-A ED-0	0		1		0
2015-03-19	2015	2015-06-08	2015-06-08	Lecomte	2015-33/28023	ROSE'WANTED I'M THE MASTER OF MY FATE	Mirkovic	0	42	AS0	0	PS0	0	1.57	9.8596	1.09	4.7524	2013	1.3	55	F	0	N	Non	0	0	0	0	0	2.73	HD-A ED-0	0		1		0
2015-03-19	2015	2015-06-08	2015-06-08	Lecomte	2015-34/28028	ROSE'WANTED I WAS BORNON A FRIDAY THIRTEEN	Mirkovic	0	42	AS0	0	PS0	0	1.75	12.25	1.09	4.7524	2013	1.3	58	M	1	N	Non	0	0	0	0	0	2.73	HD-A ED-0	0		1		0
2015-03-19	2015	2015-07-04	2015-07-04	Brossaud	2015-50/26891	ICE CREAM DES PASSAGERS DU VENT	Jossier	0	44	AS0	0	PS0	0	1.78	12.6736	1.31	6.8644	2013	1.9	60.5	F	0	N	Non	0	0	0	0	0	0.39	HD-C ED-0	0		1		0
2015-03-21	2015	2015-04-19	2015-04-19	Van Kets	2015-20/22929	GONE WITH THE WIND DU DOMAINE DES DEUX VALLEES	Paillet	0	95	AS0	0	PS0	0	1.86	13.8384	1.3	6.76	2011	3.8	53	F	0	N	Non	0	0	0	0	0	0	HD-A ED-0	0		1		0
2015-03-26	2015	2015-06-08	2015-06-08	Le Nezet	2015-24/23117	GAYVHA DU DOMAINE DE VAL KURLANDE	Nicolle	1	31	AS0	0	PS0	0	2.2	19.36	1.4	7.84	2011	3.9	53	F	0	NB	Non	0	0	0	0	0	0.39	HD-D ED-0	1		1		0
2015-03-27	2015	2015-09-22	2015-09-22	Guittet-Dupont	2015-55/26068	H ODYSSEE	Hebert	0	Itinérant	AS?	?	PS0	0	1,38?	#VALUE!	0.93	3.4596	2012	3.3	50	F	0	NB	Non	0	0	0	0	0	1.37	HD-A ED-0	0	Doppler aortique : impossible de juger de l'alignement entre l'axe de tir et l'artère : image 2D totalement noire - A REFAIRE	1		0
2015-03-27	2015	2015-09-22	2015-09-22	Guittet-Dupont	2015-56/23556	GOLIAT'H DES PASSAGERS DU VENT	Hebert	0	Itinérant	AS?	?	PS0	0	1,35?	#VALUE!	0.94	3.5344	2011	3.5	60	M	1	NB	Non	0	0	0	0	0	0	HD-A ED-SL	0	Doppler aortique : impossible de juger de l'alignement entre l'axe de tir et l'artère : image 2D totalement noire - A REFAIRE	1		0
2015-03-27	2015	2015-11-28	2015-11-28	Violet	2015-44/27616	I-LOVE-SEA-FOR-EVER DES VALLONS DU LYS	Hebert	0	Itinérant	AS0	0	PS0	0	1.55	9.61	1.12	5.0176	2013	1.6	58	F	0	N	Non	0	0	0	0	0	0	HD-A ED-0	0	Pas de facture car deuxième lecture - Examen à présent conforme	2	Doppler aortique : impossible de juger de l'alignement de l'axe de tir (image 2D totalement noire) - A REFAIRE	0
2015-03-27	2015	2017-12-18	2017-12-18	Maulini	2017-60/28616	HELIOS	Hebert	0	Itinérant	AS0	0	PS0	0	1.67	11.1556	1.33	7.0756	2012	2.7	70	M	1	N	Non	0	0	0	0	0	0.98	/	0	A PRESENT CONFORME - NON FACTURÉ CAR RELECTURE EFFECTUÉE SANS TARIFICATION SUPPLÉMENTAIRE	2	Il manque les 11 rubriques à remplir en page 2 du formulaire (au dessus du tableau)	0
2015-03-27	2015	2018-07-14	2018-07-14	Violet	2018-27/27619	ISSEHO DES VALLONS DU LYS	Hebert	0	Itinérant	AS0	0	PS0	0	1.63	10.6276	1.05	4.41	2013	1.6	65	M	1	N	Non	0	0	0	0	0	0	HD-B ED-0	0		1		0
2015-03-30	2015	2015-06-08	2015-06-08	Heno	2015-22/27044	I BELIEVE I CAN FLY DU GOLFE DES NEREIDES	Testault	0	44	AS0	0	PS0	0	1.77	12.5316	1.18	5.5696	2013	1.8	75	M	1	N	Non	0	0	0	0	0	1.17	HD-A ED-0	0	Valeur de PVDs manquante dans l'envoi initial. L'ai demandé par mail au Dr. Testault (fournie le 08/06/15, donc OK)	1		0
2015-04-09	2015	2015-06-08	2015-06-08	Pluvinage	2015-26/27752	DEEP LOVE IRISH-MIST	Laborde	0	44	AS0	0	PS0	0	2.09	17.4724	1.38	7.6176	2013	1.6	59	F	0	N	Non	0	0	0	0	0	0	HD-A ED-0	0		1		0
2015-04-13	2015	2015-07-12	2015-07-12	Gerbet	2015-46/27614	IRISH-COFFEE DES VALLONS DU LYS	Jolivalt	0	21	AS0	0	PS0	0	1.6	10.24	1	4	2013	1.6	50	F	0	N	Non	0	0	0	0	0	0	HD-A ED-0	0		1		0
2015-04-16	2015	2015-06-08	2015-06-08	Ruiz	2015-38/19781	FULL PASSION DE LA PLAINE ABYSSALE	Nicolle	1	31	AS0	0	PS0	0	1.64	10.7584	0.99	3.9204	2010	5.3	49	F	0	N	Non	0	0	0	0	0	0.78	HD-A ED-0	0		1		0
2015-04-16	2015	2015-06-08	2015-06-08	Ruiz	2015-39/27781	IMALAYA DE LA TERRE DE NEAURE	Nicolle	1	31	AS0	0	PS0	0	1.94	15.0544	1.14	5.1984	2013	1.5	52	F	0	N	Non	0	0	0	0	0	0	HD-B ED-0	0		1		0
2015-04-16	2015	2015-06-08	2015-06-08	Ruiz	2015-40/21994	FREUD DELMOUR	Nicolle	1	31	AS0	0	PS0	0	1.97	15.5236	1.19	5.6644	2010	4.5	67	M	1	M	Non	0	0	0	0	0	0.2	HD-C	0		1		0
2015-04-28	2015	2015-07-12	2015-07-12	Dufour	2015-41/27474	DANCE WITH ME OF GENTLE BLACKGIANT	Visée	0	974	AS0	0	PS0	0	1.51	9.1204	1.32	6.9696	2013	2	50	F	0	N	Non	0	0	0	0	0	0	HD-C ED-0	0		1		0
2015-05-12	2015	2015-07-12	2015-07-12	Dieuaide Michel	2015-43/28080	I'PADMÉ AMIDALA THE FORCE IS WITH ME DU DOMAINE DU TAENNCHEL	Poirier	0	67	AS0	0	PS0	0	1.76	12.3904	1.26	6.3504	2013	1.6	40	F	0	N	Non	0	0	0	0	0	1.76	HD-B ED-0	0	Examen de qualité moyenne (courbes Doppler pulmonaire parasitées) mais OK	1		0
2015-05-19	2015	2015-07-12	2015-07-12	Dieuaide Michel	2014-27/26174	HISTOIRE D’AMOUR ‘POMPOM’ DU DOMAINE DU TAENNCHEL	Poirier	0	67	AS0	0	PS0	0	1.86	13.8384	1.47	8.6436	2012	2.7	48	F	0	N	Non	0	0	0	0	0	0.78	HD-B ED-0	0	Examen à présent conforme -Pas de facture car relecture	2	Doppler pulmonaire : axe de tir Doppler non aligné (traverse obliquement l'artère sans presque rentrer dedans) - Doppler aortique : absence d'alignement (+ parasitage anormal de la ligne de base) - A REFAIRE en évitant le parasitage de la ligne de base (très marqué)	0
2015-05-19	2015	2015-07-12	2015-07-12	Dieuaide Michel	2014-28/26172	HANS ANDERSEN DU DOMAINE DU TAENNCHEL	Poirier	0	67	AS0	0	PS0	0	1.73	11.9716	1.15	5.29	2012	2.7	64	M	1	N	Non	0	0	0	0	0	0.78	HD-A ED-0	0	Examen à présent conforme -Pas de facture car relecture	2	Doppler pulmonaire : axe de tir Doppler non aligné (traverse obliquement l'artère sans presque rentrer dedans) A REFAIRE en évitant le parasitage de la ligne de base (très marqué d'amplitude égale aux courbes spectrales elles même !)	0
2015-06-01	2015	2015-07-12	2015-07-12	Seitz	2015-45/25641	HYDROMEL DIVINE POTION DES TRESORS D'ASGARD	Poirier	0	67	AS?	?	PS0	0	1,24?	#VALUE!	1.2	5.76	2012	2.8	53	F	0	N	Non	0	0	0	0	0	0	HD-A	0	Doppler aortique : aorte non déroulée sur l'image 2D, expliquant la basse vitesse obtenue - A REFAIRE	1		0
2015-06-08	2015	2015-07-04	2015-07-04	Grimal	2015-10/24921	HELENA DU CLOS SAINT CLEMENT	Jolivalt	0	21	AS0	0	PS0	0	1.9	14.44	0.9	3.24	2012	3.2	61.3	F	0	N	Non	0	0	0	0	0	0.39	HD-B ED-1	0	Absence de facture car relecture	2	Doppler pulmonaire et aortique : utilisation du mode Doppler pulsé (et non continu) - Il manque deux valeurs dans le tableau en page 2 (PVDs et VDd) - A REFAIRE et COMPLETER	0
2015-06-11	2015	2016-03-20	2016-03-20	Megny	2016-7/27157	INNAYA DE LA GARDE DE POSEIDON	Baudin	0	34	AS0	0	PS0	0	2.05	16.81	1.34	7.1824	2013	1.8	54	F	0	N	Non	0	0	0	0	0	0.98	HD-B ED-0	0		1		0
2015-06-15	2015	2015-07-18	2015-07-18	Plateaux	2015-51/22450	GOLIATH DIT GALAK DU DOMAINE DE LA FLEUR DES CHAMPS	Müller	0	59	AS0	0	PS0	0	1.66	11.0224	1.31	6.8644	2011	4.4	78.4	M	1	N	Non	0	0	0	0	0	0.78	HD-A ED-0	0		1		0
2015-06-16	2015	2015-07-18	2015-07-18	Marcoux	2015-52/27048	INDIANA DE L' ARCHE DES PIERRES DOREES	Mirkovic	0	42	AS0	0	PS0	0	2.1	17.64	1.31	6.8644	2013	1.9	61.8	M	1	N	Non	0	0	0	0	0	0	HD-A ED-0	0		1		0
2015-06-30	2015	2015-07-18	2015-07-18	Locre	2015-53/28550	JOON SWAN DES NOUNOURS DU BORD D'ARRIOU	Vallin	0	64	AS0	0	PS0	0	1.71	11.6964	1.39	7.7284	2014	1.5	62	F	0	N	Non	0	0	0	0	0	0.39	HD-B ED-0	0		1		0
2015-06-30	2015	2015-07-18	2015-07-18	Locre	2015-54/28256	JHIN TAO DES OURS DE PERONNE	Vallin	0	64	AS0	0	PS0	0	1.63	10.6276	1.33	7.0756	2014	1.3	70	M	1	N	Non	0	0	0	0	0	1.76	HD-D ED-0	0		1		0
2015-07-11	2015	2016-04-24	2016-04-24	Brasme-Dufour	2016-20/28098	JE NE VEUX QU ELLE DES OURSONS DU VENT	Mirkovic	0	42	AS0	0	PS0	0	1.97	15.5236	1.12	5.0176	2014	1.5	45	F	0	NB	Non	0	0	0	0	0	6.25	HD-A	0		1		0
2015-08-05	2015	2015-09-22	2015-09-22	Tonin	2015-57/28275	JE SUIS UNE LÉGENDE DES CONTRE VENTS ET MAREES	Couturier	0	6	AS0	0	PS0	0	2.05	16.81	1.45	8.41	2014	1.4	50	F	0	N	Non	0	0	0	0	0	0	HD-A ED-1	0		1		0
2015-08-05	2015	2015-09-22	2015-09-22	Godin	2015-58/27959	JUST BEAUTY QUEEN DE LA BAIE BONAVISTA	Kerveillant	0	27	AS?	?	PS0	0	1,5?	#VALUE!	1.39	7.7284	2014	1.7	52	F	0	N	Non	0	0	0	0	0	3.91	HD-B ED-0	0	Manque PVDS - Inversion des valeurs de Vmax TP/Ao dans le tableau en page 2 - Absence d'alignement axe de tir/aorte (l'axe ne rentre pas dans l'artère, il longe sa paroi caudale) - A REFAIRE	1		0
2015-08-05	2015	2015-09-22	2015-09-22	Godin	2014-30/25952	LITTLE BEARS KNOW YOU	Kerveillant	0	27	AS0	0	PS0	0	1.68	11.2896	1.42	8.0656	2012	2.9	51	F	0	N	Non	0	0	0	0	0	4.1	HD-B ED-0	0	3ème lecture (les 2 1ers examens : autre confrère : Dr. Reineau) - Non facturé car déjà facturé pour Dr. Reineau	3	Raison 1 : Doppler pulmonaire : axe de tir Doppler non aligné (traverse obliquement l'artère sans presque rentrer dedans + Doppler pulsé probable (courbes évidées) - Doppler aortique : Doppler pulsé probable - A REFAIRE. Raison 2 : Pics totalement illisibles pour les 2 Doppler et absence d'alignement pour l'aorte (expliquant la très faible VmaxAo) - NON FACTURE CAR DEJA FACTURE EN SEPTEMBRE 2014	0
2015-08-08	2015	2015-09-22	2015-09-22	Pin	2015-61/29601	NATURAL BLACK DIAMOND NEW BEOTHUK'S	Hassine	0	77	AS0	0	PS0	0	1.91	14.5924	1.28	6.5536	2013	1.9	60	M	1	N	Non	0	0	0	0	0	0.2	HD-A ED-0	0		1		0
2015-08-11	2015	2015-09-22	2015-09-22	Taillez	2015-59/25750	HOUNA DE L' ARCHE DES PIERRES DOREES	Haelewyn	0	59	AS0	0	PS0	0	1.7	11.56	1.1	4.84	2012	3	64	F	0	N	Non	0	0	0	0	0	0	HD-B ED-1	0	FR = 22% seulement, à recontrôler par précaution	1		0
2015-08-21	2015	2015-09-22	2015-09-22	Michel	2015-62/28285	JESSICA THE PRETTY LADY DES OURSONS DE SVALBARD	Freulon	0	38	AS0	0	PS0	0	2	16	1.71	11.6964	2014	1.6	49	F	0	N	Non	0	0	0	0	0	0	/	0	FR = 24,3% seulement, à recontrôler par précaution	1		0
2015-08-21	2015	2015-09-22	2015-09-22	Michel	2015-63/28358	JUPITER THE KING OF GODS DES OURSONS DE SVALBARD	Freulon	0	38	AS?	?	PS0	0	2,21?	#VALUE!	1.66	11.0224	2014	1.6	63.2	M	1	N	SDBG 1/6	1	1	0	0	0	0	/	0	Incohérence diagnostique : il est conclu à une sténose aortique. or le souffle est diastolique (lié à l'IAo importante décrite) et non systolique et la Vmax n'est que de 2,21 m/s malgré la fuite : A REFAIRE - FR = 21,8% seulement (à recontrôler)	1		0
2015-08-22	2015	2015-11-28	2015-11-28	Didier-Rolland	2015-78/28373	JUST-ME DES VALLONS DU LYS	Mirkovic	0	42	AS0	0	PS0	0	1.92	14.7456	1.31	6.8644	2014	1.4	48	F	0	N	Non	0	0	0	0	0	0	HD-A ED-0	0	Shunt continu dans le tronc pulmonaire évoquant un canal artériel persistant de petite taille (sans conséquence) et insuffisance aortique associée	1		0
2015-08-25	2015	2015-09-22	2015-09-22	Mun	2015-60/26065	HARLEY DE LA TERRE DE NEAURE	Nicolle	1	31	AS0	0	PS0	0	1.94	15.0544	1.11	4.9284	2012	2.8	60	M	1	N	Non	0	0	0	0	0	0	HD-C ED-0	0		1		0
2015-08-25	2015	2015-10-16	2015-10-16	Mathieu	2015-64/26637	INKAS DES FORETS D'URFE	Mirkovic	0	42	AS0	0	PS0	0	1.7	11.56	0.96	3.6864	2013	2.7	60	M	1	N	Non	0	0	0	0	0	0	HD-A ED-0	0	NB : noté Mathien sur la demande de dépistage mais Mathieu indiqué sur le tableau et dans le formulaire	1		0
2015-09-01	2015	2015-10-16	2015-10-16	Leleu	2015-42/27675	IRON MAN DES OURSONS DE L'OCEAN	Kerveillant	0	27	AS1	1	PS0	0	2.51	25.2004	1.34	7.1824	2013	1.8		M	1	N	SSBG 1/6	1	0	0	1	0	0.39	HD-A ED-0	0	NB : StAo semblant être localisée à la base de l'anneau - NON FACTURÉ (DEJÀ FACTURÉ EN JUILLET 2015)	2	Une sténose valvulaire est indiquée ; à confirmer par un examen Doppler couleur (2,36 pouvant être parfaitement normal dans la race)	0
2015-09-09	2015	2015-10-16	2015-10-16	Thomas	2015-67/27326	INEXCESS DES SEIGNEURS DE L'ODYSSEE	Freulon	0	38	AS0	0	PS0	0	1.71	11.6964	1.6	10.24	2013	2.3	47	F	0	N	Non	0	0	0	0	0	0	HD-A ED-0	0		1		0
2015-09-14	2015	2015-10-16	2015-10-16	Petoin	2015-66/25452	HAPPY LADY	Donne	0	35	AS0	0	PS0	0	1.68	11.2896	1.06	4.4944	2012	3.3	50	F	0	N	Non	0	0	0	0	0	0	HD-D ED-0	0		1		0
2015-09-30	2015	2015-11-28	2015-11-28	Gaborit	2015-69/24241	GENTE DAMOISELLE DU CHANT DES PERLES NOIRES	Testault	0	44	AS0	0	PS0	0	2.14	18.3184	1.27	6.4516	2011	3.7	58.1	F	0	N	Non	0	0	0	0	0	0	HD-A ED-2	0		1		0
2015-09-30	2015	2015-11-28	2015-11-28	Gaborit	2015-70/26881	ISADORA DU CHANT DES PERLES NOIRES	Testault	0	44	AS0	0	PS0	0	2.09	17.4724	1.58	9.9856	2013	2.5	48	F	0	N	Non	0	0	0	0	0	0	HD-A ED-0	0		1		0
2015-10-01	2015	2015-11-28	2015-11-28	Pardillos Seguet	2015-71/27078	ICE-TEA DE L' ILIADE ET L'ODYSSEE	Jossier	0	44	AS0	0	PS0	0	1.69	11.4244	1.24	6.1504	2013	2.4	53	M	1	NB	Non	0	0	0	0	0	1.56	HD-A ED-0	0	Absence de pedigree	1		0
2015-10-03	2015	2015-11-28	2015-11-28	Marcoux	2015-77/25108	HOBIWAN DE L' ARCHE DES PIERRES DOREES	Mirkovic	0	42	AS0	0	PS0	0	1.92	14.7456	1.1	4.84	2012	3.5	59	M	1	NB	Non	0	0	0	0	0	11.72	HD-A ED-0	0	insuffisance aortique probable - Qualité moyenne mais OK	1		0
2015-10-03	2015	2016-02-08	2016-02-08	Philipp	2016-3/28486	JACK SPARROW DE LA FORET D'INNAMURAMENTU	Bouvier	0	45	AS0	0	PS0	0	1.37	7.5076	0.97	3.7636	2014	1.5	59	M	1	M	Non	0	0	0	0	0	0	HD-C ED-0	0		1		0
2015-10-08	2015	2015-11-28	2015-11-28	Barnier	2015-73/28109	JECK DES GRANDS MOREAUX	Jossier	0	44	AS0	0	PS0	0	1.67	11.1556	1.38	7.6176	2014	1.8	56	M	1	N	Non	0	0	0	0	0	0	HD-A ED-1	0		1		0
2015-10-12	2015	2015-11-28	2015-11-28	Laroche Raclot	2015-74/26099	MERMAID'S PRIDE HOUCHKA	Nicolle	1	Itinérante spécialiste	AS0	0	PS0	0	1.96	15.3664	1.34	7.1824	2012	2.9	60	F	0	N	Non	0	0	0	0	0	1.56	HD-A ED-0	0		1		0
2015-10-12	2015	2015-11-28	2015-11-28	Laroche Raclot	2015-75/26036	HORKY DE L' ARCHE DE SCHOUKY ET VOLTAIRE	Nicolle	1	Itinérante spécialiste	AS0	0	PS0	0	1.95	15.21	1.33	7.0756	2012	3	69	M	1	NB	Non	0	0	0	0	0	0	HD-B ED-0	0		1		0
2015-10-12	2015	2015-11-28	2015-11-28	Laroche Raclot	2015-76/26035	HOURALOU DE L' ARCHE DE SCHOUKY ET VOLTAIRE	Nicolle	1	Itinérante spécialiste	AS0	0	PS0	0	1.76	12.3904	1.19	5.6644	2012	3	81	M	1	N	Non	0	0	0	0	0	0	HD-A	0		1		0
2015-10-28	2015	2015-11-28	2015-11-28	Collin	2015-79/27848	IRRESISTIBLE ENVIE DE L' ILIADE ET L'ODYSSEE	Hebert	0	Itinérant	AS0	0	PS0	0	1.97	15.5236	1.17	5.4756	2013	1.8	48	F	0	NB	Non	0	0	0	0	0	0.59	HD-A ED-0	0	2 dates d'examen différentes sur le dossier : à vérifier car si la date est 04/12/14 (et non le 28/10/15) l'animal n'avait pas un an à un jour près	1		0
2015-10-30	2015	2015-11-28	2015-11-28	Maille	2015-65/17147	ECUME	Humbert	0	86	AS0	0	PS0	0	1.65	10.89	0.87	3.0276	2009	6.5	57.5	F	0	NB	Non	0	0	0	0	0	0	HD-D ED-0	0	Pas de facture car deuxième lecture - Examen à présent conforme	2	Examen Doppler aortique non conforme : aorte coupée transversalement au lieu d'être déroulée longitudinalement (expliquant la basse vitesse obtenue) - A REFAIRE	0
2015-11-05	2015	2015-11-28	2015-11-28	Allain	2015-80/24508	HERASMUS DU DOMAINE DE FLAMBEAU	Laborde	0	44	AS0	0	PS0	0	2.03	16.4836	1.44	8.2944	2012	3.7	77	M	1	N	Non	0	0	0	0	0	0	HD-A ED-SL	0		1		0
2015-11-06	2015	2016-01-04	2016-01-04	Dumesnil	2015-68/23608	GABRIELS DES SENTIERS NORMANDS	Hebert	0	Itinérant	AS0	0	PS0	0	1.7	11.56	0.93	3.4596	2011	4.2	55	M	1	N	Non	0	0	0	0	0	0	HD-A ED-0	0	Pas de facture car deuxième lecture - Examen à présent conforme	2	Examen Doppler aortique non conforme : aorte non déroulée - Idem Doppler pulmonaire : axe de tir alignée avec CCVD mais non le TP - A REFAIRE	0
2015-11-26	2015	2016-03-20	2016-03-20	Guillot	2016-9/28899	GREEN PEARL JENNA	Mirkovic	0	42	AS0	0	PS0	0	2.12	17.9776	1.22	5.9536	2014	1.3	43	F	0	N	Non	0	0	0	0	0	1.56	HD-A ED-1	0		1		0
2015-12-01	2015	2016-01-04	2016-01-04	Bernaux	2015-82/24997	H'IL Y A QUE TOI DE L'ILIADE ET L'ODYSSEE	Trehiou-Sechi	1	94	AS0	0	PS0	0	2.21	19.5364	1.55	9.61	2012	3.8	79	M	1	NB	Non	0	0	0	0	0	0	HD-B ED-0	0		1		0
2015-12-12	2016	2016-02-08	2016-02-08	Fernandez	2016-2/26884	IVANHOE DIT IAZ DU CHANT DES PERLES NOIRES	Mirkovic	0	42	AS0	0	PS0	0	1.66	11.0224	1.01	4.0804	2013	2.8	63	M	1	N	Non	0	0	0	0	0	0	HD-A ED-0	0		1		0
2015-12-28	2016	2017-06-22	2017-06-22	Hannequin	2017-35/27949	ILLIWAY SPIRIT OF BLACK ANGEL	Müller	0	59	AS0	0	PS0	0	1.4	7.84	1.07	4.5796	2013	2.1	48	F	0	N	non	0	0	0	0	0	0	/	0	Manque le pedigree	1		0
2016-01-18	2016	2016-04-24	2016-04-24	Metzger	2016-11/25030	H'MUWIN DU DOMAINE DE MALOBIANNAH	Hoffmann	0	Itinérant	AS0	0	PS0	0	1.73	11.9716	1.58	9.9856	2012	3.6	66	M	1	NB	Non	0	0	0	0	0	7.81	HD-C ED-0	1		1		0
2016-01-25	2016	2016-02-08	2016-02-08	Boyaval	2016-4/28376	JUST WINNER D'HAWANA FOREVER	Hebert	0	Itinérant	AS0	0	PS0	0	1.66	11.0224	1.08	4.6656	2014	1.8	51	F	0	N	Non	0	0	0	0	0	0	HD-B	0	Examen de très moyenne qualité (courbes parasitées) mais interprétable - FR = 25,7% (limite inférieure) à vérifier et contrôler	1		0
2016-01-25	2016	2016-02-08	2016-02-08	Boyaval	2016-5/28377	JUST RHYTHM AND BLUE'S D'HAWANA FOREVER	Hebert	0	Itinérant	AS0	0	PS0	0	2	16	1.17	5.4756	2014	1.8	52	F	0	N	Non	0	0	0	0	0	0	HD-B	0	Examen de très moyenne qualité (courbes parasitées) mais interprétable	1		0
2016-01-25	2016	2016-02-08	2016-02-08	Boyaval	2016-6/25208	IK HÄLD FAN DY DES FORETS D'URFE	Hebert	0	Itinérant	AS0	0	PS0	0	1.64	10.7584	1.12	5.0176	2013	2.8	85	M	1	NB	Non	0	0	0	0	0	0	HD-A	0	Examen de très moyenne qualité (courbes parasitées) mais interprétable - n°LOF non indiqué dans le formulaire mais pedigree disponible	1		0
2016-01-26	2016	2016-03-20	2016-03-20	Didier-Rolland	2016-8/29769	JE TE RENDS TON AMOUR DITE ABBY DE LA CONTREE DU MILIEU	Mirkovic	0	42	AS0	0	PS0	0	1.84	13.5424	1.31	6.8644	2014	1.4	47	F	0	N	Non	0	0	0	0	0	0	HD-A ED-0	0		1		0
2016-01-28	2016	2016-04-24	2016-04-24	Rougier	2016-16/29148	JAFFAR DE L' HACIENDA DES PERLES NOIRES	Haroutunian	0	13	AS0	0	PS0	0	1.84	13.5424	0.9	3.24	2014	1.4	61	M	1	N	Non	0	0	0	0	0	0	HD-A ED-0	0		1		0
2016-02-24	2016	2016-03-20	2016-03-20	Richard	2016-1/29115	JUST NEWFY DU PAS DE MER	Paillet	0	95	AS0	0	PS0	0	2.16	18.6624	1.35	7.29	2014	1.7	48	F	0	N	SSBG 1/6	1	0	0	1	0	1.56	HD-A ED-0	0	EXAMEN A PRESENT INTERPRETABLE (ABSENCE DE STÉNOSE AORTIQUE, CONTRAIREMENT A CE QUI EST ENCORE INDIQUE) - PAS FACTURE CAR DEJA FACTURE (RELECTURE GRATUITE)	2	L'échographiste conclut à la présence d'une sténose aortique alors que : 1) la VmaxAo est dans les normes, 2) une Iao importante est décrite, 3) 0 rétrecissement colorimétrique observé sur images fournies - A COMPLETER ET VERIFIER	0
2016-02-29	2016	2016-04-24	2016-04-24	Tanguy	2016-15/28828	JUMANJI DE LA BAIE DE PEMPOUL	Laborde	0	56	AS0	0	PS0	0	2.35	22.09	1.38	7.6176	2014	1.8	47	F	0	N	Non	0	0	0	0	0	3.12	HD-A ED-0	0	IAO bien visible (sans souffle associé) expliquant la Vmax à 2,35 =/s ) Absence de sténose aortique	1		0
2016-03-03	2016	2016-04-24	2016-04-24	Veyrunes	2016-13/28767	JUST A DREAM DU DOMAINE DE FLAMBEAU	Jossier	0	44	AS?	?	PS0	0	1,68?	#VALUE!	1.39	7.7284	2014	1.6	50	F	0	N	Non	0	0	0	0	0	0.78	HD-A ED-1	0	Doppler aortique : absence d'alignement entre l'axe de tir et l'aorte (or sinus de Valsalva légèrement dilaté et aorte légèrement dextraposée) - A REFAIRE - Manque le pedigree	1		0
2016-03-05	2016	2016-04-24	2016-04-24	Montmessin	2016-12/30938	LYLOU DE LA MARE AUX JONCS	Mirkovic	0	42	AS0	0	PS0	0	1.79	12.8164	1.07	4.5796	2012	3.6		F	0	M	Non	0	0	0	0	0	0	/	0	NB : Absence de pedigree français + absence de poids mais examen interprétable	1		0
2016-03-08	2016	2016-04-24	2016-04-24	Frey	2016-14/28394	JADE VON NIEDERHARDTFELD	Michaud	0	68	AS0	0	PS0	0	1.54	9.4864	1.05	4.41	2014	1.8	54	F	0	NB	Non	0	0	0	0	0	0	HD-B ED-0	0		1		0
2016-03-08	2016	2016-04-24	2016-04-24	Fouillit	2015-81/28485	KHYRO'S SOUL NEPAL	Ginhoux	0	63	AS0	0	PS0	0	1.92	14.7456	1.57	9.8596	2014	2	60	M	1	N	Non	0	0	0	0	0	0	HD-A ED-0	0	EXAMEN A PRESENT INTERPRETABLE POUR LA STÉNOSE PULMONAIRE - PAS FACTURE CAR DEJA FACTURE EN JANVIER 2016 (RELECTURE GRATUITE)	2	Examen non conforme pour le Doppler pulmonaire (parasitage systolo-diastolique marqué : à refaire)	0
2016-03-11	2016	2016-04-24	2016-04-24	Marcoux	2016-19/28321	JAVA DE L' ARCHE DES PIERRES DOREES	Mirkovic	0	42	AS0	0	PS0	0	1.78	12.6736	1.04	4.3264	2014	2	56	F	0	N	Non	0	0	0	0	0	5.47	HD-A ED-0	0		1		0
2016-03-11	2016	2016-05-30	2016-05-30	Desroches	2016-27/29392	JODIE DE L' OCEAN DES REVES	Mirkovic	0	42	AS0	0	PS0	0	1.91	14.5924	1.09	4.7524	2014	1.4	59	F	0	M	Non	0	0	0	0	0	6.45	HD-A ED-0	0		1		0
2016-03-22	2016	2016-04-24	2016-04-24	Richard	2016-18/29594	JE SUIS CHARLIE DU DOMAINE DE FLAMBEAU	Paillet	0	95	AS0	0	PS0	0	1.46	8.5264	1.36	7.3984	2014	1.3	68	M	1	N	Non	0	0	0	0	0	1.17	HD-A ED-1	0		1		0
2016-03-23	2016	2016-05-30	2016-05-30	Delorme	2016-30/29437	JESS DES FORETS D'URFE	Mirkovic	0	42	AS0	0	PS0	0	1.92	14.7456	1.22	5.9536	2014	1.4	56	F	0	N	Non	0	0	0	0	0	0.78	HD-A ED-0	0		1		0
2016-03-30	2016	2016-04-24	2016-04-24	Frey	2016-21/29738	UNICORN URIANE VOM ROSENDAHL	Michaud	0	68	AS0	0	PS0	0	1.66	11.0224	1.08	4.6656	2014	1.4	55	F	0	N	Non	0	0	0	0	0	1.56	HD-B ED-0	0	Von (au lieu de Vom) dans le tableau initial	1		0
2016-04-07	2016	2016-04-24	2016-04-24	Didier-Rolland	2016-22/30072	LITTLE BIG SOCKS DIT VALENTIN DE LA CONTREE DU MILIEU	Mirkovic	0	42	AS0	0	PS0	0	1.92	14.7456	1.22	5.9536	2015	1.3	59	M	1	NB	Non	0	0	0	0	0	0	HD-A ED-0	0		1		0
2016-04-07	2016	2016-04-24	2016-04-24	Marchin	2016-23/28766	JUST FOR ME DU DOMAINE DE FLAMBEAU	Laborde	0	40	AS0	0	PS0	0	1.94	15.0544	1.56	9.7344	2014	1.7	60	M	1	N	Non	0	0	0	0	0	0.78	HD-D ED-0	0		1		0
2016-04-11	2016	2016-04-24	2016-04-24	Meirlaen	2016-25/27262	MERMAID'S PRIDE I'LL KEEP THE FAITH	Mirkovic	0	42	AS0	0	PS0	0	1.75	12.25	1.22	5.9536	2013	2.9	51	F	0	N	Non	0	0	0	0	0	0.39	HD-A ED-0	0		1		0
2016-04-11	2016	2016-04-24	2016-04-24	Meirlaen	2016-26/27266	MERMAID'S PRIDE I HAVE A DREAM	Mirkovic	0	42	AS0	0	PS0	0	1.84	13.5424	1.27	6.4516	2013	2.9	60	M	1	N	Non	0	0	0	0	0	0.39	HD-A ED-1	0		1		0
2016-04-18	2016	2016-05-30	2016-05-30	Brousse	2016-29/27710	INCREDIBLE SPIRIT DES PANDAS DES TERRES ROUGES	Brunon	0	63	AS0	0	PS0	0	1.55	9.61	1.25	6.25	2013	2.4	55	M	1	NB	Non	0	0	0	0	0	0	HD-B ED-0	1		1		0
2016-04-21	2016	2016-05-30	2016-05-30	De Quillacq	2016-28/24282	HAUT LES COEURS D' ENTRE TERRE ET MER	Couturier	0	6	AS0	0	PS0	0	1.94	15.0544	1.28	6.5536	2012	4.3	60	M	1	N	Non	0	0	0	0	0	0.2	HD-C ED-0	0		1		0
2016-04-26	2016	2016-07-26	2016-07-26	Fayolle	2016-32/29682	JULIUS DE L' ARCHE DES PIERRES DOREES	Mirkovic	0	42	AS0	0	PS0	0	1.62	10.4976	1.27	6.4516	2014	1.4	45	M	1	N	Non	0	0	0	0	0	0	HD-A ED-0	0		1		0
2016-04-26	2016	2016-07-26	2016-07-26	Fayolle	2016-33/30029	JOYS DU DOMAINE DU TAENNCHEL	Mirkovic	0	42	AS0	0	PS0	0	1.53	9.3636	1.05	4.41	2014	1.6	46	F	0	N	Non	0	0	0	0	0	0.78	HD-A ED-0	0		1		0
2016-04-27	2016	2016-12-02	2016-12-02	Vincent (indiqué Voisin sur le CR et le formulaire)	2016-52/28613	OUKAYA FOREVER JUUSHI NO JOUSHI	Barrault	0	37	AS0	0	PS0	0	2.16	18.6624	1.38	7.6176	2014	2.2	62	M	1	N	non	0	0	0	0	0	1.56	HD-A ED-0	0	Facture émise au nom de Mme Voisin car c'est ce nom qui apparaît sur les images échographiques et sur le formulaire (à vérifier néanmoins)	1		0
2016-05-11	2016	2016-07-26	2016-07-26	Greve	2016-31/29872	LENNY DES VALLONS DU LYS	Mirkovic	0	42	AS0	0	PS0	0	1.84	13.5424	1.18	5.5696	2015	1.3	63	M	1	N	Non	0	0	0	0	0	0	HD-A ED-0	0		1		0
2016-05-11	2016	2016-09-25	2016-09-25	Nelson	2016-41/29986	LUCRÈCE MILLIONS OF KISS	Bomassi	1	77	AS0	0	PS0	0	1.56	9.7344	1.48	8.7616	2015	1.4	65	F	0	N	non	0	0	0	0	0	0	HD-C ED-0	0		1		0
2016-05-11	2016	2016-09-25	2016-09-25	Nelson	2016-42/28532	IWEN FOR EVER DAWINA DES OURSONS DE L'AISNE	Bomassi	1	77	AS0	0	PS0	0	1.8	12.96	1.28	6.5536	2013	2.5	68	F	0	M	non	0	0	0	0	0	0	HD-A ED-1	0		1		0
2016-05-17	2016	2016-07-26	2016-07-26	Zynel	2016-34/27774	INSPIRATION DES TERRES DE PITCHOU	Müller	0	59	AS0	0	PS0	0	1.43	8.1796	1.29	6.6564	2013	2.5	57	F	0	N	Non	0	0	0	0	0	3.52	HD-C ED-0	0		1		0
2016-05-20	2016	2016-09-02	2016-09-02	Cetre	2016-36/27150	IMPERIAL KING VLADIMIR DE LA BAIE BONAVISTA	Ferro	0	67	AS0	0	PS0	0	1.76	12.3904	1.45	8.41	2013	2.5	66	M	1	N	Non	0	0	0	0	0	0	HD-B ED-0	0	Bien que non indiqué ( à confirmer car n° de dossier non identique : avant :2016-24/27150 ), il s'agit probablement d'une relecture (examen du 06/04/16 non conforme). Dans ce cas, le chèque ne sera pas encaissé (renvoyé). Ce jour : examen de qualité moyenne mais acceptable. NB : page 1 incomplète.	2	Doppler pulmonaire : axe de tir aligné avec la CCVD mais non le TP et usage du Doppler pulsé - Doppler aortique : Doppler pulsé et un seul pic - A REFAIRE	0
2016-05-31	2016	2016-07-26	2016-07-26	Bizet	2016-17/28357	JOKER DES OURSONS DE SVALBARD	Brunon	0	63	AS0	0	PS0	0	1.29	6.6564	1.14	5.1984	2014	2.3		M	1	NB	Non	0	0	0	0	0	0	HD-C ED-0	0	NON FACTURÉ CAR DEJA FACTURÉ LE 20/04/16 (MEME SI VÉTÉRINAIRE CHANGÉ : 1ER EXAMEN : DR ANCHIERRI) - POIDS MANQUANT MAIS EXAMEN INTERPRETABLE	2	Doppler pulmonaire : axe de tir aligné avec la CCVD mais non le TP - Idem Doppler aortique (cœur à l'horizontale !) + Manque PVDs - A REFAIRE	0
2016-06-15	2016	2016-07-26	2016-07-26	Voiturier	2016-35/26405	I AM A LADY DU CLAN DE MOUM	Bomassi	1	77	AS0	0	PS0	0	1.3	6.76	1.12	5.0176	2013	3.6	58	F	0	NB	Non	0	0	0	0	0	0	HD-B ED-0	0	FR = 23%, à surveiller	1		0
2016-06-28	2016	2016-09-02	2016-09-02	Charpentier	2016-37/30112	LINOTTE DU HAUT SELVAGE	Haroutunian	0	4	AS0	0	PS0	0	1.86	13.8384	1.1	4.84	2015	1.3	45	F	0	N	Non	0	0	0	0	0	0	HD-B ED-0	0		1		0
2016-07-08	2016	2016-09-02	2016-09-02	Bole	2016-38/29474	KODIAK ACRES REALIZE MY DREAM AT HUTAKHA	Menaut	1	33	AS0	0	PS0	0	2.01	16.1604	1.64	10.7584	2014	1.9	55	F	0	N	Non	0	0	0	0	0	0	HD-B ED-0	0		1		0
2016-07-08	2016	2016-09-02	2016-09-02	Bole	2016-39/29205	JUST A KISS FROM A ROSE DE LA LEGENDE D'HUTAKHA	Menaut	1	33	AS0	0	PS0	0	2.06	16.9744	1.38	7.6176	2014	1.8	51	F	0	N	Non	0	0	0	0	0	0.39	HD-B ED-0	0	Il manquait les valeurs de PVDs et de VDd dans le tableau en page 2. les ai obtenues par mail le 02/09/16 (à ma demande)	1		0
2016-07-28	2016	2016-09-25	2016-09-25	Herjean Moitel	2016-40/26807	ISY DE LA CROISEE DES SOURCES	Pastor	0	49	AS0	0	PS0	0	2.2	19.36	1.38	7.6176	2013	3.3	56	F	0	N	non	0	0	0	0	0	0	/	0		1		0
2016-08-10	2016	2016-12-02	2016-12-02	Braymand	2016-54/28706	JILLIE JEAN DES REVES D'ALANNINO	Jaudon	0	1	AS0	0	PS0	0	1.63	10.6276	0.96	3.6864	2014	2.1	60	F	0	NB	non	0	0	0	0	0	0	HD-B ED-0	0		1		0
2016-09-01	2016	2016-11-06	2016-11-06	Balek	2016-45/26636	IKIOI DES FORETS D'URFE	Menaut	1	33	AS0	0	PS0	0	1.79	12.8164	1.42	8.0656	2013	3.8	89	M	1	N	non	0	0	0	0	0	0	HD-B ED-0	0		1		0
2016-09-19	2016	2016-11-06	2016-11-06	Noel	2016-46/26537	HIRIS DES PRELUDES DU CHASSIGNOLAN	Voreux	0	13	AS0	0	PS0	0	1.3	6.76	0.8	2.56	2012	4	66	F	0	M	non	0	0	0	0	0	0	HD-B ED-0	0		1		0
2016-10-04	2016	2016-11-06	2016-11-06	Lassalle	2016-48/29180	JERRY LEE DES PASSAGERS DU VENT	Capron	0	44	AS0	0	PS0	0	1.2	5.76	0.7	1.96	2014	2	62	M	1	N	non	0	0	0	0	0	0	HD-B ED-1	0		1		0
2016-10-03	2016	2016-11-06	2016-11-06	Tonin	2016-49/29189	JUST' ELLE D' ENTRE TERRE ET MER	Ribas	1	6	AS0	0	PS0	0	1.64	10.7584	1.25	6.25	2014	2		F	0	NB	non	0	0	0	0	0	0	HD-B ED-0	0	Manque le poids maisDoppler interprétable	1		0
2016-10-10	2016	2016-11-06	2016-11-06	Loth	2016-50/29199	NEWFIESDOG JUST A DREAM	Mirkovic	0	42	AS0	0	PS0	0	1.75	12.25	0.98	3.8416	2014	2	44	F	0	N	non	0	0	0	0	0	1.56	HD-D ED-0	0		1		0
2016-10-18	2016	2016-12-02	2016-12-02	Triboult	2016-53/28731	JET SET LYCHEE SURPRISE DU HARAS DES PIERRES DE LUNE	Hoffmann	0	Itinérant	AS0	0	PS0	0	2.16	18.6624	1.8	12.96	2014	2.3	41	F	0	NB	SSAG 2/6	1	0	1	0	0	0.39	/	0	Insuffisance mitrale expliquant le souffle systolique apexien gauche (Iao discrète et HTA modérée associée : PAPS = 36 mmHg)	1		0
2016-10-26	2016	2016-12-28	2016-12-28	Metzger	2016-56/28937	IDAN VON DEN SUSSEN BAREN	Hoffmann	0	67	AS0	0	PS0	0	2.1	17.64	1.9	14.44	2013	3.3	53.6	M	1	NB	non	0	0	0	0	0	0	HD-A ED-0	1		2	Doppler aortique : absence d'alignement entre l'axe de tir et l'aorte - A REFAIRE	0
2016-11-04	2016	2016-12-02	2016-12-02	Loth	2016-55/29196	NEWFIESDOG JUST BECAUSE OF YOU	Mirkovic	0	42	AS0	0	PS0	0	1.92	14.7456	1.17	5.4756	2014	2.1	43.5	F	0	N	non	0	0	0	0	0	1.56	HD-A ED-0	0	pas de facture car acte gratuit	1		0
2016-11-10	2016	2016-12-28	2016-12-28	Roere	2016-57/30448	LUTHER KING DU DOMAINE DE LA FLEUR DES CHAMPS	Müller	0	59	AS0	0	PS0	0	1.62	10.4976	1.17	5.4756	2015	1.5	60	M	1	M	non	0	0	0	0	0	0.2	HD-A ED-1	0		1		0
2016-11-17	2016	2016-12-28	2016-12-28	Bodin	2016-58/29439	JOSH DES FORETS D'URFE	Bouhsina	0	40	AS0	0	PS0	0	1.84	13.5424	1.49	8.8804	2014	2	71	M	1	N	non	0	0	0	0	0	0.78	HD-A ED-0	0		1		0
2016-11-17	2016	2016-12-28	2016-12-28	Vernet	2016-59/30359	LA FRAMBOISE DE LA TERRE DES OURS	Couturier	0	6	AS0	0	PS0	0	2.14	18.3184	1.42	8.0656	2015	1.5	59	F	0	N	non	0	0	0	0	0	0.39	HD-C ED-0	0		1		0
2016-11-29	2016	2017-01-22	2017-01-22	Trompette	2017-6/27937	IMAIL DES PRELUDES DU CHASSIGNOLAN	Loriot	0	69	AS0	0	PS0	0	1.23	6.0516	1.08	4.6656	2013	3.3	63	M	1	N	non	0	0	0	0	0	0	HD-B ED-0	0		1		0
2016-12-05	2016	2017-01-22	2017-01-22	Donea	2017-01/26083	HOUBA	Hebert	0	Itinérant	AS0	0	PS0	0	1.38	7.6176	0.9	3.24	2012	5.1	52	F	0	NB	non	0	0	0	0	0	0.39	HD-C	0		1		0
2016-12-12	2016	2017-01-22	2017-01-22	Dazard	2016-51/29660	JENA MY DREAM FOREVER DE LA BAIE BONAVISTA	Royer	0	51	AS0	0	PS0	0	1.7	11.56	1.5	9	2014	2	56	F	0	N	non	0	0	0	0	0	0	HD-B ED-0	0	Aucune valeur de Vmax n'a été indiquée et examen passable mais Ok pour confirmer que ce chien est indemne de STAo - Pas de facture car relecture gratuite	2	Doppler aortique non interprétable : axe de tir Doppler presque perpendiculaire à l'aorte sur les clichés fournis - A refaire	0
2016-12-16	2016	2017-02-16	2017-02-16	Pige	2017-7/28003	JELROND DE LA CONTREE D'ECKMUL	Laborde	0	56	AS0	0	PS0	0	2.09	17.4724	1.55	9.61	2014	2.9	49.5	M	1	NB	non	0	0	0	0	0	0	HD-A ED-0	0		1		0
2016-12-16	2016	2017-01-22	2017-01-22	Heno	2017-2/30835	BEATRICE DAR ZVEZDNIJ	Daniel	0	35	AS0	0	PS0	0	1.42	8.0656	1.27	6.4516	2015	1.5	42	F	0	N	non	0	0	0	0	0	0	HD-A ED-0	0	FR limite inférieure (25%), à surveiller	1		0
2016-12-20	2016	2017-01-22	2017-01-22	Marcoux	2017-3/29687	JUMANJI DE L'ARCHE DES PIERRES DOREES	Mirkovic	0	42	AS0	0	PS0	0	1.6	10.24	1.55	9.61	2014	2	54	F	0	N	non	0	0	0	0	0	0	HD-A ED-0	0		1		0
2016-12-22	2016	2017-06-01	2017-06-01	Maupas	2017-29/	FLUFFY AVALANCH BRATISLAVA	Kerveillant	0	27	AS0	0	PS0	0	1.87	13.9876	1.76	12.3904	2015	1.6	50.05	F	0	NB	non	0	0	0	0	0	0	HD-A ED-0	0	FR lim inf (24%), à surveiller	1		0
2016-12-30	2016	2017-01-22	2017-01-22	Cresson	2017-4/29755	JORGYA DE LA BAIE BLANCHE	Mirkovic	0	42	AS0	0	PS0	0	2.14	18.3184	1.21	5.8564	2014	2	53	F	0	NB	non	0	0	0	0	0	0	HD-A ED-0	0		1		0
2016-12-30	2016	2017-01-22	2017-01-22	Cresson	2017-5/29754	JEWEL DE LA BAIE BLANCHE	Mirkovic	0	42	AS0	0	PS0	0	1.7	11.56	1.16	5.3824	2014	2	54	F	0	NB	non	0	0	0	0	0	1.56	HD-A ED-SL	0		1		0
2017-01-09	2017	2017-06-01	2017-06-01	Dieuaide Michel	2017-27/30050	J'ADORE LES SUSHIS DU DOMAINE DU TAENNCHEL	Poirier	0	67	AS0	0	PS0	0	1.62	10.4976	1.83	13.3956	2014	2.3	42	F	0	M	non	0	0	0	0	0	6.64	HD-A ED-0	0	Examen de qualité très moyenne mais OK pour conclure - ATTENTION : DOSSIER NON REMPLI. DATE D'EXAMEN NON INDIQUÉE : EST CE TOUT DE MÊME VALABLE ?	1		0
2017-01-11	2017	2017-02-16	2017-02-16	Gauvain	2017-8/29116	JUST MY NEWFY DU PAS DE MER	Kerveillant	0	76	AS0	0	PS0	0	1.91	14.5924	1.42	8.0656	2014	2.7	60	M	1	N	non	0	0	0	0	0	1.56	HD-B ED-0	0		1		0
2017-01-19	2017	2017-02-16	2017-02-16	Thomas	2017-10/29372	JODAN F'QUEEN DES GARDIENS D'EROS	Freulon	0	38	AS0	0	PS0	0	2.14	18.3184	1.39	7.7284	2014	2.4	64	F	0	N	non	0	0	0	0	0	0.2	HD-A ED-1	0		1		0
2017-01-28	2017	2017-02-16	2017-02-16	Charpentier	2017-9/30948	LUCE DU HAUT SELVAGE	Mirkovic	0	42	AS0	0	PS0	0	1.92	14.7456	1.05	4.41	2015	1.3	65	M	1	N	non	0	0	0	0	0	0	HD-A ED-0	0		1		0
2017-01-30	2017	2017-02-16	2017-02-16	Carre	2017-14/29742	BAVARIAN TEDDYS BIG FOOT IN THE SNOW	Müller	0	59	AS0	0	PS0	0	1.67	11.1556	1.15	5.29	2014	2.1	71	M	1	N	non	0	0	0	0	0	0	HD-B ED-0	0		1		0
2017-02-02	2017	2017-02-16	2017-02-16	Dupuis	2017-11/24805	HIZI DE VALOYAN	Visée	0	974	AS0	0	PS0	0	1.39	7.7284	1.35	7.29	2012	5.1	58	M	1	M	non	0	0	0	0	0	4.69	HD-B ED-0	0		1		0
2017-02-02	2017	2017-02-16	2017-02-16	Dupuis	2017-12/28060	OUKAYA FOREVER JE DIS AIME	Visée	0	974	AS0	0	PS0	0	2.01	16.1604	1.42	8.0656	2014	3	44	F	0	N	non	0	0	0	0	0	1.56	HD-D ED-0	0		1		0
2017-02-07	2017	2017-02-16	2017-02-16	Tanguy	2017-13/29179	JAVOTTE DES PASSAGERS DU VENT	Laborde	0	56	AS0	0	PS0	0	2.87	32.9476	1.76	12.3904	2014	2.2	60	F	0	N	non	0	0	0	0	0	0	HD-C ED-0	0	VMaxAo légèrement augmentée (2,87 m/s) mais ceci s'explique par une insuffisance aortique	1		0
2017-02-13	2017	2017-04-24	2017-04-24	Marcou	2017-16/30254	LOCH NESS DE LA BAIE BONAVISTA	Testault	0	44	AS0	0	PS0	0	1.63	10.6276	1.39	7.7284	2015	1.7	64.5	M	1	N	non	0	0	0	0	0	3.91	HD-A ED-0	0		1		0
2017-02-17	2017	2017-04-24	2017-04-24	Boagno	2017-15/29668	JOSIE DES OURSONS DE L'AISNE	Loyer	0	49	AS0	0	PS0	0	1.7	11.56	1.49	8.8804	2014	2.3	55	F	0	N	non	0	0	0	0	0	0	HD-B ED-0	0	manquait la valeur de PVDs. L'ai obtenu par le Dr. Loyer (téléphone et SMS)	1		0
2017-02-27	2017	2017-06-22	2017-06-22	Greve	2017-34/30881	L'KWALINA DE LA TANIERE DES PANDAS	Mirkovic	0	42	AS0	0	PS0	0	2.01	16.1604	1.07	4.5796	2015	1.3	55	F	0	N	non	0	0	0	0	0	0	HD-A ED-0	0	Erreur de date sur la page 2 du formulaire	1		0
2017-03-15	2017	2017-04-24	2017-04-24	Dinunzio Cadonna	2017-17/26171	HAVVA GARDNER DU DOMAINE DU TAENNCHEL	Jossier	0	44	AS0	0	PS0	0	1.48	8.7616	1.24	6.1504	2012	4.5	57.5	F	0	N	non	0	0	0	0	0	0.78	HD-A ED-0	0		1		0
2017-03-17	2017	2017-04-24	2017-04-24	Quere	2017-18/25765	HADES DES EMBRUNS DE LA LANDE CELTE	Jamet	0	56	AS0	0	PS0	0	1.94	15.0544	1.81	13.1044	2012	4.6	70	M	1	NB	non	0	0	0	0	0	0	HD-B ED-0	0	Examen acceptable bien que de qualité moyenne	1		0
2017-03-17	2017	2017-04-24	2017-04-24	Defrance	2017-19/29990	LEGO MILLIONS OF KISS	Müller	0	59	AS0	0	PS0	0	1.62	10.4976	1.08	4.6656	2015	2.2	68	M	1	N	non	0	0	0	0	0	0	HD-A ED-0	0		1		0
2017-03-28	2017	2017-06-01	2017-06-01	Tonin	2017-24/30713	L'OR BLANC D' ENTRE TERRE ET MER	Ribas	1	6	AS0	0	PS0	0	1.87	13.9876	1.1	4.84	2015	1.5		F	0	NB	non	0	0	0	0	0	0	HD-B ED-1	0	Manque le poids mais OK tout de même pour conclure	1		0
2017-03-30	2017	2017-06-01	2017-06-01	Danton	2017-25/30482	MAROTEAM VILLEMS ET HACIENDA	Lorant	0	30	AS0	0	PS0	0	1.63	10.6276	0.89	3.1684	2015	2.1	68	M	1	N	non	0	0	0	0	0	0	HD-B ED-0	0		1		0
2017-04-11	2017	2017-06-01	2017-06-01	Marcoux	2017-28/31130	MON BAD GONE DE L'ARCHE DES PIERRES DOREES	Mirkovic	0	42	AS0	0	PS0	0	1.66	11.0224	1.11	4.9284	2016	1.3	67.5	M	1	NB	non	0	0	0	0	0	0	HD-A ED-0	0		1		0
2017-04-12	2017	2017-06-22	2017-06-22	Pecoraro	2017-30/30716	LUEUR D-ESPOIR D' ENTRE TERRE ET MER	Ribas	1	6	AS0	0	PS0	0	1.76	12.3904	1.22	5.9536	2015	1.5	66	M	1	NB	non	0	0	0	0	0	0	HD-D ED-0	0		1		0
2017-05-05	2017	2017-07-16	2017-07-16	Delacroix	2017-44/29332	OUKAYA FOREVER JOUR DE TONNERRE	Duchamp	0	21	AS0	0	PS0	0	1.69	11.4244	1.01	4.0804	2014	2.7	48.7	F	0	NB	SSAG 1/6	1	0	1	0	0	0.78	HD-C ED-0	0	Discrète IM sans conséquence expliquant le SSAG	1		0
2017-05-05	2017	2017-07-16	2017-07-16	Delacroix	2017-45/28319	JUST DADDY'S LOOK OF OUKAYA FOREVER DE L' ARCHE DES PIERRES DOREES	Duchamp	0	21	AS0	0	PS0	0	1.69	11.4244	1.05	4.41	2014	3.2	51.5	F	0	N	non	0	0	0	0	0	0	HD-A ED-0	0	Erreur de nom en page 1 du formulaire	1		0
2017-05-05	2017	2017-07-16	2017-07-16	Delacroix	2017-46/31240	MISSISSIPPI-MISSOURI UNCAS	Duchamp	0	21	AS0	0	PS0	0	1.84	13.5424	1.48	8.7616	2014	3	50.9	M	1	NB	non	0	0	0	0	0	3.12	HD-A ED-0	0		1		0
2017-05-10	2017	2017-07-16	2017-07-16	Monteil	2017-47/30751	LYNCO DU DOMAINE DU TAENNCHEL	Duchamp	0	21	AS0	0	PS0	0	1.45	8.41	1.03	4.2436	2015	1.5	70	M	1	N	non	0	0	0	0	0	0.2	HD-A ED-0	0		1		0
2017-05-15	2017	2017-06-22	2017-06-22	Opperman	2017-33/26768	ISCHRA DU DOMAINE DE MALOBIANNAH	Hoffmann	0	itinérant	AS0	0	PS0	0	1.74	12.1104	1.6	10.24	2013	4.1	55	F	0	NB	B1 mat	0	0	0	0	0	3.12	HD-B ED-0	1	MVD stade 1 - IAo mineure	1		0
2017-05-16	2017	2017-06-22	2017-06-22	Bucas	2017-36/31025	LEEUWIN D'ECKMUL DU SENTIER DES CARDABELLES	Laborde	0	56	AS0	0	PS0	0	2.27	20.6116	1.44	8.2944	2015	1.5	50	F	0	N	non	0	0	0	0	0	0	HD-B ED-0	0	Erreur de nom sur la page 1 du formulaire	1		0
2017-05-19	2017	2017-06-22	2017-06-22	Lecomte	2017-37/31260	ROSE'WANTED MAGICAL CONSPIRACY	Mirkovic	0	42	AS0	0	PS0	0	1.84	13.5424	1.36	7.3984	2016	1.3	46	F	0	NB	non	0	0	0	0	0	1.17	HD-B ED-1	0		1		0
2017-06-06	2017	2017-07-16	2017-07-16	Bonafoux	2017-38/31020	LINDT CREATION DU SENTIER DES CARDABELLES	Mirkovic	0	42	AS0	0	PS0	0	1.75	12.25	1.22	5.9536	2015	1.6	68	M	1	N	non	0	0	0	0	0	0	HD-D ED-0	0	FR = 24,7% (limite inférieure, à surveiller) - NB : date de naissance non inscrite ne page 1 du formulaire	1		0
2017-06-06	2017	2017-07-16	2017-07-16	Jacobe	2017-39/31026	LUTTI CREATION DU SENTIER DES CARDABELLES	Mirkovic	0	42	AS0	0	PS0	0	1.7	11.56	1.18	5.5696	2015	1.6	68	M	1	N	non	0	0	0	0	0	0	HD-A ED-0	0		1		0
2017-06-09	2017	2017-07-16	2017-07-16	Michel	2017-43/30031	JAKELINE DU DOMAINE DU TAENNCHEL	Poirier	0	67	AS0	0	PS0	0	1.33	7.0756	0.93	3.4596	2014	2.7	45	F	0	N	non	0	0	0	0	0	0.78	HD-A ED-0	0	Qualité moyenne mais acceptable (turbulences autour de la ligne de base pour les 2 examens Doppler)	1		0
2017-06-14	2017	2017-07-16	2017-07-16	Metivier	2017-41/30953	LOOCKHY DU DOMAINE DE VAL KURLANDE	Jossier	0	49	AS0	0	PS0	0	1.62	10.4976	1.36	7.3984	2015	1.7	66	M	1	NB	non	0	0	0	0	0	0	HD-A ED-0	1	pas de pedigree	1		0
2017-06-16	2017	2017-07-16	2017-07-16	Chaillou	2017-40/28341	JINKA DE VALOYAN	Testault	0	44	AS0	0	PS0	0	1.76	12.3904	1.29	6.6564	2014	3.1	43	F	0	M	non	0	0	0	0	0	0	HD-A ED-0	0		1		0
2017-06-17	2017	2017-07-16	2017-07-16	Charton	2017-42/31057	LASKO DE LA TERRE DE NEAURE	Mirkovic	0	42	AS0	0	PS0	0	1.7	11.56	1.19	5.6644	2015	1.6	66	M	1	N	non	0	0	0	0	0	0.39	HD-B ED-0	0	Manque le nom du propriétaire en page 1 du formulaire	1		0
2017-07-06	2017	2017-10-26	2017-10-26	Perrussel	2017-55/28524	I-NOOK DE LA CROISEE DES SOURCES	Bongrand	0	33	AS0	0	PS0	0	1.65	10.89	0.87	3.0276	2013	3.6	51	F	0	M	non	0	0	0	0	0	0	HD-A ED-0	0	FR = 22% (donc basse) à contrôler et surveiller	1		0
2017-07-17	2017	2017-09-26	2017-09-26	Richomme	2017-50/30655	LILY ROSE DE LA BAIE BONAVISTA	Jossier	0	49	AS0	0	PS0	0	1.54	9.4864	1.4	7.84	2015	1.9	49	F	0	N	non	0	0	0	0	0	0	HD-B ED-1	0		1		0
2017-08-01	2017	2017-09-26	2017-09-26	Fernandez	2017-49/31221	KING OF HELLULAND GRACE OF GOD	Mirkovic	0	42	AS0	0	PS0	0	1.53	9.3636	1.1	4.84	2015	1.9	44.5	F	0	N	non	0	0	0	0	0	5.08	HD-A ED-0	0		1		0
2017-08-04	2017	2017-09-26	2017-09-26	Grimal	2017-48/30698	LONDON DU CLOS SAINT CLEMENT	Duchamp	0	21	AS0	0	PS0	0	2.37	22.4676	1.45	8.41	2015	1.9	55	M	1	N	non	0	0	0	0	0	0	HD-C ED-0	0		1		0
2017-08-30	2017	2017-09-26	2017-09-26	Brasme	2017-51/30950	LIPSTICK DES OURSONS DU VENT	Soule	0	31	AS0	0	PS0	0	1.6	10.24	1.11	4.9284	2015	1.8	37.6	F	0	N	non	0	0	0	0	0	0.39	HD-B ED-0	0		1		0
2017-09-05	2017	2017-09-26	2017-09-26	Mauguy	2017-52/30395	L'A KING IS OF RETURN DE L' ETOILE DE CYRICE dit PHARRELL	Gouni	1	94	AS0	0	PS0	0	2.13	18.1476	1.73	11.9716	2015	2.3	62	M	1	NB	non	0	0	0	0	0	0	HD-B ED-0	0		1		0
2017-09-08	2017	2017-09-26	2017-09-26	Quillien	2017-53/30337	LIPTON DE LA POMMERAIE DU JET	Hebert	0	Itinérant	AS0	0	PS0	0	1.57	9.8596	1.37	7.5076	2015	2.4	75	M	1	N	non	0	0	0	0	0	0.39	HD-C ED-0	0	Valeurs ventriculaires droites (n=2) manquantes en page 2 du formulaire - A compléter	1		0
2017-09-08	2017	2017-09-26	2017-09-26	Roere	2017-54/33026	CANCRIMO FIAMETTA	Müller	0	59	AS0	0	PS0	0	1.55	9.61	0.74	2.1904	2016	1.8	44	F	0	M	non	0	0	0	0	0	1.56	HD-B ED-0	0	Attention numéro de dossier différent entre le formulaire et le tabelau word (ai pris celui du formulaire)	1		0
2017-09-15	2017	2017-10-26	2017-10-26	Cau	2017-57/29748	LEON DE LA TERRE DE NEAURE	Nicolle	1	Itinérante spécialiste	AS0	0	PS0	0	1.8	12.96	1.07	4.5796	2015	2.8	61	M	1	N	non	0	0	0	0	0	0.39	HD-B ED-0	0		1		0
2017-09-19	2017	2017-10-26	2017-10-26	Blehaut	2017-56/27521	IN THE MOON OF LOVE DES OURSONS DU VENT	Fabries	0	31	AS0	0	PS0	0	1.44	8.2944	1.08	4.6656	2013	4	62	F	0	N	non	0	0	0	0	0	0	HD-D ED-0	0	Manquait PVDs. 1ère valeur fournie par mail : 17,4 mm. Ai recontacté le confrère car cette valeur est aberrante. Après contrôle : 11,4 mm donc OK - - FR = 23% (donc basse) à contrôler et surveiller - NB = n°LOF inexact dans la tableau word fourni par mail	1		0
2017-09-29	2017	2017-10-26	2017-10-26	Dupre	2017-58/27639	ILDA DE LA BADOUILLERE	Bublot	0	69	AS0	0	PS0	0	1.82	13.2496	1.01	4.0804	2013	3.9	70	F	0	N	non	0	0	0	0	0	0.39	HD-A ED-2	0	Examen refait à la demande du Dr. Loth car il manquait l'ECG et la feuille d’examen (Merci !) - NB : FR de 26% indiquée dans le tableau mais 37% sur une image (le 26% est très peu probable, donc non annoté sur le CR)	1		0
2017-09-29	2017	2017-10-26	2017-10-26	Musset	2017-59/31705	MERLIN L’ENCHANTEUR DES GRANDS MOREAUX	Loneux	0	19	AS0	0	PS0	0	1.58	9.9856	1.24	6.1504	2016	1.3	65	M	1	N	non	0	0	0	0	0	0	HD-B ED-2	0	Manquait PVDs mais valeur fournie par le confrère, donc OK (9,5 mm)	1		0
2017-10-05	2017	2017-11-14	2017-11-14	Ruiz	2017-61/31051	LANNAPURNA DE LA TERRE DE NEAURE	Nicolle	1	Itinérante spécialiste	AS0	0	PS0	0	1.99	15.8404	1.14	5.1984	2015	1.8		F	0	N	non	0	0	0	0	0	0.39	HD-A ED-0	0	NB : 2 poids très différents (45 kg et 60 kg) sont indiqués dans 2 formulaires ? Explication ? Examen néanmoins interprétable.	1		0
2017-10-07	2017	2017-11-14	2017-11-14	Charpentier	2017-63/32586	L'EAU VIVE DU HAUT SELVAGE	Mirkovic	0	42	AS0	0	PS0	0	1.7	11.56	1.02	4.1616	2015	2	57	F	0	N	non	0	0	0	0	0	0	HD-A ED-0	0	FR = 25,5%, donc modérément diminuée, à contrôler	1		0
2017-10-07	2017	2017-11-14	2017-11-14	Charpentier	2017-64/30857	LYSISTRATA DU HAUT SELVAGE	Mirkovic	0	42	AS0	0	PS0	0	1.57	9.8596	1.07	4.5796	2015	2	50	F	0	N	non	0	0	0	0	0	0	HD-A ED-0	0		1		0
2017-10-17	2017	2017-11-14	2017-11-14	Blondon	2017-66/32908	PACO MURPHY VON KANINCHENBERG	Bublot	0	69	AS0	0	PS0	0	1.67	11.1556	1.33	7.0756	2016	1.7	73	M	1	M	non	0	0	0	0	0	0.39	HD-D ED-0	0		1		0
2017-10-18	2017	2018-03-10	2018-03-10	Le Goff	2018-2/32477	MISSYE-MOLLY DU DOMAINE DU TAENNCHEL	Testault	0	44	AS0	0	PS0	0	2.03	16.4836	1.56	9.7344	2016	1.3	51	F	0	N	Non	0	0	0	0	0	1.76	HD-A ED-0	0		1		0
2017-11-03	2017	2017-12-18	2017-12-18	Charpentier	2017-68/30946	LIOUBA DU HAUT SELVAGE	Mirkovic	0	42	AS0	0	PS0	0	1.75	12.25	1.09	4.7524	2015	2.1	56	F	0	M	non	0	0	0	0	0	0	HD-D ED-0	0		1		0
2017-11-03	2017	2017-12-18	2017-12-18	Grimal	2017-69/30703	LOÏS DU CLOS SAINT CLEMENT	Mirkovic	0	42	AS0	0	PS0	0	1.84	13.5424	1.03	4.2436	2015	2.2	58	F	0	N	non	0	0	0	0	0	0	HD-A ED-0	0		1		0
2017-11-06	2017	2017-12-18	2017-12-18	Godin	2017-71/31791	LITTLE BEARS GARAMANTEAKA JAKE	Jossier	0	49	AS0	0	PS0	0	1.57	9.8596	1.35	7.29	2016	1.5	53	M	1	N	Non	0	0	0	0	0	0.39	HD-A ED-0	0	Pedigree français non fourni - Vérifier le n°LOF	1		0
2017-11-10	2017	2018-01-06	2018-01-06	Hernandez	2017-75/31344	MANY DES PRELUDES DU CHASSIGNOLAN	Bublot	0	69	AS0	0	PS0	0	1.86	13.8384	1.26	6.3504	2016	1.7	72	M	1	N	Non	0	0	0	0	0	4.69	HD-A ED-0	0	FR = 25,2%, à surveiller	1		0
2017-11-15	2017	2017-12-18	2017-12-18	Richard	2017-70/31759	MY LOVELY GIRL DE L' ILIADE ET L'ODYSSEE	Paillet	0	95	AS0	0	PS0	0	1.94	15.0544	1.46	8.5264	2016	1.8	47	F	0	N	non	0	0	0	0	0	3.52	HD-C ED-0	0	Date de naissance non inscrite en page 1 du formulaire	1		0
2017-11-27	2017	2017-12-18	2017-12-18	Locre	2017-65/31024	LO-SHEN MEI DU SENTIER DE CARDABELLES	Nicolle	1	Itinérante spécialiste	AS0	0	PS0	0	2.9	33.64	1	4	2015	1.9	59	F	0	N	SSBG 3/6	1	0	0	1	0	0	HD-B ED-0	0	A PRESENT POSSIBLE DE CONCLURE (examen de très bonne qualité permettant de confirmer que l'origine de la Vmax légèrement élevée est une Iao) - NON FACTURÉ CAR RELECTURE EFFECTUÉE SANS TARIFICATION SUPPLÉMENTAIRE	2	NB : date de naissance manquante en page 1 - Doute sur la StAo : vmax légèrement augmentée avec souffle mais 0 preuve de présence ou absence de sténose - A compléter	1
2017-11-30	2017	2017-12-18	2017-12-18	Brossaud	2017-72/30906	LOT OF LOVE DE LA LEGENDE DE JUPITER	Jossier	0	44	AS0	0	PS0	0	1.41	7.9524	1.01	4.0804	2015	2.1	57	F	0	N	non	0	0	0	0	0	0	HD-A ED-0	0	Pedigree non fourni - Vérifier le n°LOF	1		0
2017-11-30	2017	2018-03-10	2018-03-10	Perrussel	2018-3/31728	MUXU DE LA CROISEE DES SOURCES	Bongrand	0	33	AS0	0	PS0	0	1.76	12.3904	1.01	4.0804	2016	1.8	48.5	F	0	N	Non	0	0	0	0	0	0	HD-A ED-0	0	Examen Doppler aortique de moyenne qualité mais interpétable (courbes sombres)	1		0
2017-12-02	2017	2018-01-06	2018-01-06	Marcoux	2017-74/30951	LOUVE DE L' ARCHE DES PIERRES DOREES	Mirkovic	0	42	AS0	0	PS0	0	1.66	11.0224	1.17	5.4756	2015	2	51	F	0	NB	Non	0	0	0	0	0	5.47	HD-A ED-0	0		1		0
2017-12-13	2017	2018-01-06	2018-01-06	Desroches	2017-73/31949	MY FUNNY VALENTINE MAHILO DE L' OCEAN DES REVES	Mirkovic	0	42	AS0	0	PS0	0	1.69	11.4244	1.31	6.8644	2016	1.3	56	F	0	N	Non	0	0	0	0	0	0	HD-A ED-1	0		1		0
2017-12-18	2017	2018-04-04	2018-04-04	Didier-Rolland	2018-10/31242	MISS PADME AMIDALA DE LA CONTRÉE DU MILIEU	Mirkovic	0	42	AS0	0	PS0	0	1.62	10.4976	1.03	4.2436	2016	1.8	52	F	0	N	Non	0	0	0	0	0	0	HD-A ED-1	0	NB : examen fait le 18/12/17 (et non le 18/01/18 comme indiqué en page 2 du formulaire)	1		0
2017-12-19	2017	2018-03-10	2018-03-10	Lucas	2018-1/32179	MORRIGANE DE LA BAIE DE PEMPOUL	Daniel	0	35	AS0	0	PS0	0	2.3	21.16	2	16	2016	1.3	52	F	0	N	Non	0	0	0	0	0	14.65	HD-B ED-2	0		1		0
2018-01-17	2018	2019-10-14	2019-10-14	Fontaine	2019-58/30877	LETCHI	Hebert	0	Itinérant	AS0	0	PS0	0	1.95	15.21	1.47	8.6436	2015	2.2	47.5	F	0	NB	Non	0	0	0	0	0	12.5	HD-B ED-0	0	FR diminuée (22%), à recontrôler par précaution	1		0
2018-01-30	2018	2018-04-04	2018-04-04	Marcoux	2018-4/31968	MA MIRZA DE L' ARCHE DES PIERRES DORÉES	Mirkovic	0	42	AS0	0	PS0	0	1.53	9.3636	1.27	6.4516	2016	1.4	46	F	0	N	Non	0	0	0	0	0	8.98	HD-B ED-0	0		1		0
2018-02-05	2018	2018-04-28	2018-04-28	Colson	2018-13/31463	MOWGLI DIT MAORI DE LA FERME DE TERRANOVA	Peret	0	69	AS?	?	PS?	?	1,2?	#VALUE!	1?	#VALUE!	2016	2	51.5	M	1	N	Non	0	0	0	0	0	0	HD-B ED-0	0	Examen Doppler à refaire (utilisation du mode Doppler pulsé et non continu ; courbes spectrales tronquées car échelles incorrectement réglées ; TP non visible pour le Doppler pulmonaire)	1		0
2018-02-08	2018	2018-04-04	2018-04-04	Sardo	2018-5/32222	MOOGLY	Ribas	1	6	AS0	0	PS0	0	1.82	13.2496	1.07	4.5796	2016	1.4	70	M	1	N	Non	0	0	0	0	0	0.39	HD-C ED-0	0		1		0
2018-02-15	2018	2018-04-04	2018-04-04	Ravoin	2018-7/31005	LINKA	Testault	0	44	AS0	0	PS0	0	1.77	12.5316	1.22	5.9536	2015	2.2	52.5	F	0	N	Non	0	0	0	0	0	0	HD-B ED-0	0		1		0
2018-02-21	2018	2018-04-04	2018-04-04	Dimeck	2018-11/30757	LUNE NOIRE DU MONT PEGASE	Bongrand	0	33	AS0	0	PS0	0	1.8	12.96	1.01	4.0804	2015	2.3	48	F	0	NB	Non	0	0	0	0	0	1.56	HD-A ED-1	0	NB : examen acceptable bien que courbes spectrales du flux transaortique sombres	1		0
2018-02-27	2018	2018-04-04	2018-04-04	Fournier	2017-26/28617	BOATSWAIN'S DIAMOND EYECATCHER	Poirier	0	67	AS0	0	PS0	0	1.73	11.9716	0.75	2.25	2013	4.4	65	M	1	N	Non	0	0	0	0	0	3.71	HD-B ED-0	0	EXAMEN DOPPLER AORTIQUE A PRÉSENT CONFORME - NON FACTURÉ CAR DÉJÀ FACTURÉ EN MAI 2017	2	Doppler aortique ininterprétable : courbes spectrales mal définies et absence d'alignement entre l'axe de tir Doppler et le centre de l'artère. Pedigree français non fourni ?	0
2018-03-02	2018	2018-04-04	2018-04-04	Pouilly	2018-8/32088	MOLLY DU DOMAINE DES HAUTES PRAIRIES	Kerveillant	0	27	AS0	0	PS0	0	1.91	14.5924	1.18	5.5696	2016	1.5	57	F	0	N	Non	0	0	0	0	0	0	HD-B ED-0	0		1		0
2018-03-03	2018	2018-04-04	2018-04-04	Didier-Rolland	2018-9/32254	MOULIN ROUGE DE LA CONTRÉE DU MILIEU	Mirkovic	0	42	AS0	0	PS0	0	1.92	14.7456	1.14	5.1984	2016	1.4	49	F	0	N	Non	0	0	0	0	0	0	HD-A ED-0	0		1		0
2018-03-15	2018	2018-04-28	2018-04-28	Roere	2018-14/	LADY MYSTIQUE BÄR VON DER GONHEIDE	Müller	0	59	AS0	0	PS0	0	1.66	11.0224	1.24	6.1504	2016	1.4	52	F	0	N	Non	0	0	0	0	0	0.39	HD-A ED-0	0		1		0
2018-03-16	2018	2018-05-22	2018-05-22	Grumiaux	2018-18/27872	IAGO DU DOMAINE DE GOES KUARD	Bomassi	1	77	AS0	0	PS0	0	1.85	13.69	1.71	11.6964	2013	4.6	68	M	1	NB	Non	0	0	0	0	0	2.34	HD-A ED-1	1	-	1		0
2018-03-23	2018	2018-04-28	2018-04-28	Maerten	2018-12/29122	JADE DU DOMAINE DE L'OURSON BRUN	Arnoux	0	59	AS0	0	PS0	0	2	16	1.3	6.76	2014	3.7	74	F	0	N	Non	0	0	0	0	0	0.78	HD-A ED-0	0		1		0
2018-04-05	2018	2018-04-28	2018-04-28	Duvivier	2018-15/32914	AKVIAN SONG TIFFANY	Mirkovic	0	42	AS0	0	PS0	0	1.97	15.5236	1.28	6.5536	2016	1.5	46	F	0	NB	Non	0	0	0	0	0	0	HD-A ED-0	0	Vérifier le n° de dossier (différent dans le tableur .doc : 2018-16/32914 et dans le formulaire: 2018-15/32914. Ai pris ce dernier pour le compte rendu officiel et la facture)	1		0
2018-04-06	2018	2018-05-22	2018-05-22	Le Goff	2018-17/29775	JAZZ DU DOMAINE DU TAENNCHEL	Testault	0	44	AS1	1	PS0	0	3.37	45.4276	1.44	8.2944	2014	3.6	60	M	1	N	SSBG 2/6	1	0	0	1	0	0	HD-A ED-0	0	Sténose aortique sous-valvulaire (gradient 45 mmHg)	1		0
2018-04-10	2018	2018-04-28	2018-04-28	Lafourcade	2018-6/31414	MCCAW DE LA TERRE DE NEAURE	Arancio	0	33	AS0	0	PS0	0	2.64	27.8784	1.03	4.2436	2016	2.1	65	M	1	N	Non	0	0	0	0	0	0	HD-B ED-0	0	DOPPLER AORTIQUE A PRÉSENT CONFORME - NON FACTURÉ CAR DÉJÀ FACTURÉ EN AVRIL 2018 (NB : VmaxAo légèrement augmentée en raison de l'insuffisance aortique)	2	NB : Vmax TP = 1,03 m/s (et non 0,83 m/s comme indiqué en page 2 du formulaire) - Doppler aortique non validé car l'axe de tir Doppler est perpendiculaire aux parois ! A REFAIRE	0
2018-04-11	2018	2018-05-22	2018-05-22	Pavis	2018-16/30956	JACK SPARROW LEGEND	Le Bobinnec	1	44	AS0	0	PS0	0	1.46	8.5264	1.31	6.8644	2014	3.6	74	F	0	NB	Non	0	0	0	0	0	0	HD-B ED-1	0	-	1		0
2018-04-30	2018	2018-11-18	2018-11-18	Tanguy	2018-51/32196	MATELOT DES FLOTS D'HISSE ET EAU	Laborde	0	56	AS0	0	PS0	0	2.33	21.7156	1.17	5.4756	2016	1.6	59	M	1	N	Non	0	0	0	0	0	0.2	HD-A ED-0	0	Pas de pedigree	1		0
2018-05-04	2018	2018-06-08	2018-06-08	Desroches	2018-19/33128	NUAGE FOR OCEAN DES REVES DE GEDELFE	Mirkovic	0	42	AS0	0	PS0	0	1.62	10.4976	1.07	4.5796	2017	1.4	51.5	M	1	N	Non	0	0	0	0	0	4.3	HD-A ED-0	0		1		0
2018-05-19	2018	2018-07-14	2018-07-14	Violet	2017-62/30669	L'EAUD'ISSEY DE LA BAIE BLANCHE	Largier	0	14	AS0	0	PS0	0	1.48	8.7616	1.03	4.2436	2015	2.5	55	F	0	NB	Non	0	0	0	0	0	6.64	HD-A ED-0	0	2ème lecture - EXAMEN A PRÉSENT CONFORME - NON FACTURÉ CAR DÉJÀ FACTURÉE EN NOVEMBRE 2017	2		0
2018-05-21	2018	2018-06-09	2018-06-09	Delorme	2018-20/32363	MATT FOR URFE DU CLOS DES ABYSSES DE PROVENCE	Mirkovic	0	42	AS0	0	PS0	0	1.75	12.25	1.21	5.8564	2016	1.5	52	M	1	NB	Non	0	0	0	0	0	0	HD-A ED-0	0	Manque le pedigree	1		0
2018-05-21	2018	2018-06-10	2018-06-10	Delorme	2018-21/32312	MORPHEE-MAYA DES FORETS D'URFE	Mirkovic	0	42	AS0	0	PS0	0	1.88	14.1376	1.1	4.84	2016	1.5	46	F	0	N	Non	0	0	0	0	0	0	HD-A ED-0	0	Manque le pedigree	1		0
2018-05-21	2018	2018-09-30	2018-09-30	Lecomte	2018-42/28024	ROSE'WANTED IPSY	Mirkovic	0	42	AS0	0	PS0	0	1.36	7.3984	0.9	3.24	2013	4.5	60	F	0	N	Non	0	0	0	0	0	2.73	HD-A ED-2	0		1		0
2018-05-24	2018	2018-06-12	2018-06-12	Robert	2018-23/32075	ORIGINAL LIMITED EDITION MILKY WAY	Dabenoc	0	57	AS0	0	PS0	0	1.35	7.29	1.05	4.41	2016	1.7	52	M	1	N	Non	0	0	0	0	0	1.56	HD-B ED-0	0		1		0
2018-05-28	2018	2018-07-14	2018-07-14	Faussot	2018-28/32362	MY DREAM IS TRUE DU CLOS DES ABYSSES DE PROVENCE	Mirkovic	0	42	AS0	0	PS0	0	1.73	11.9716	1.14	5.1984	2016	1.5	51	F	0	NB	Non	0	0	0	0	0	0	HD-B ED-0	0	Pas de pedigree	1		0
2018-05-31	2018	2018-07-14	2018-07-14	Dimeck	2018-30/23452	GERONIMO DE LA BAIE BLANCHE	Bongrand	0	33	AS0	0	PS0	0	1.63	10.6276	0.96	3.6864	2011	6.8	58.4	M	1	NB	Non	0	0	0	0	0	1.37	HD-A ED-0	0		1		0
2018-06-05	2018	2018-07-14	2018-07-14	Danton	2018-31/32082	MADISON DE L' HACIENDA DES PERLES NOIRES	Lorant	0	30	AS0	0	PS0	0	1.07	4.5796	1.04	4.3264	2016	1.8	50	F	0	N	Non	0	0	0	0	0	0	HD-A ED-0	0		1		0
2018-06-05	2018	2018-07-14	2018-07-14	Mulvanny	2018-29/30028	LULU DE L' OCEAN DES REVES	Lange	0	35	AS0	0	PS0	0	1.93	14.8996	1.23	6.0516	2015	3.3	55	F	0	M	Non	0	0	0	0	0	0	HD-D ED-0	0	Date de naissance non inscrite en page 1 mais pedigree fourni	1		0
2018-06-20	2018	2018-07-14	2018-07-14	Fayolle	2018-32/31579	MANHATTAN DU ROYAUME D'HERMES	Mirkovic	0	42	AS0	0	PS0	0	1.57	9.8596	1.01	4.0804	2016	2	45	F	0	NB	Non	0	0	0	0	0	0.39	HD-D ED-3	0		1		0
2018-06-21	2018	2018-07-14	2018-07-14	Robert	2018-22/32077	ORIGINAL LIMITED EDITION MAKE A WISH	Dabenoc	0	57	AS0	0	PS0	0	1.1	4.84	1.02	4.1616	2016	1.6	48.2	F	0	N	Non	0	0	0	0	0	1.56	HD-B ED-0	0	2ème lecture - EXAMEN A PRÉSENT CONFORME - NON FACTURÉ CAR DÉJÀ FACTURÉE EN JUIN 2018	2	Doppler aortique non conforme : pics mal définis et alignement aorte/axe de tir incorrect - Doppler pulmonaire non conforme : échelle des vitesses mal réglée et courbes mal définies - A REFAIRE	0
2018-06-26	2018	2018-07-14	2018-07-14	Antonio	2018-33/31873	MAYA DE LA COLLINE AUX TILLEULS	Mirkovic	0	42	AS0	0	PS0	0	1.66	11.0224	1.1	4.84	2016	1.9	47	F	0	M	Non	0	0	0	0	0	1.56	HD-A ED-0	0		1		0
2018-06-27	2018	2018-07-14	2018-07-14	Michel	2018-24/31288	MURDOCK DU DOMAINE DU TAENNCHEL	Poirier	0	67	AS0	0	PS0	0	2.15	18.49	1.55	9.61	2016	2.5	50	M	1	N	Non	0	0	0	0	0	0.2	HD-A ED-0	0	Qualité moyenne (pics mal définis, ligne de base parasitée) mais interprétable	1		0
2018-06-27	2018	2018-07-14	2018-07-14	Michel	2018-25/31268	MICHIGAN DU DOMAINE DU TAENNCHEL	Poirier	0	67	AS0	0	PS0	0	1.54	9.4864	1.19	5.6644	2016	2.5	56	F	0	M	Non	0	0	0	0	0	6.64	HD-A ED-0	0	Qualité moyenne (pics mal définis, ligne de base parasitée) mais interprétable	1		0
2018-06-27	2018	2018-07-14	2018-07-14	Michel	2018-26/30764	LEGENDE D'AUTOMNE DU DOMAINE DU TAENNCHEL	Poirier	0	67	AS0	0	PS0	0	1.68	11.2896	1.62	10.4976	2015	2.7	58	F	0	N	Non	0	0	0	0	0	1.95	HD-A ED-0	0	Qualité moyenne (pics mal définis, ligne de base parasitée) mais interprétable	1		0
2018-06-29	2018	2018-07-14	2018-07-14	Pardillos Seguet	2018-35/32389	NO COMMENT DU CLOS DES ABYSSES DE PROVENCE	Mirkovic	0	42	AS0	0	PS0	0	1.84	13.5424	1.38	7.6176	2017	1.5	53	F	0	N	Non	0	0	0	0	0	0	HD-A ED-2	0		1		0
2018-06-29	2018	2018-07-14	2018-07-14	Langlais	2018-36/31789	I'M THE KING MOON BEAR	Mirkovic	0	42	AS0	0	PS0	0	1.53	9.3636	1.24	6.1504	2014	4.4	58	M	1	N	Non	0	0	0	0	0	0	HD-A ED-2	0	FR = 23% donc basse, à contrôler et surveiller	1		0
2018-07-04	2018	2018-07-14	2018-07-14	Richard	2018-34/32171	MY BLACK ANGEL DU PAQUIS DES HAUTS DE FEES	Paillet	0	95	AS0	0	PS0	0	1.99	15.8404	1.37	7.5076	2016	1.6	54	F	0	N	Non	0	0	0	0	0	0	HD-A ED-0	0	Pas de pedigree	1		0
2018-07-11	2018	2018-09-30	2018-09-30	Le Goff	2018-37/32842	NIKITA DU DOMAINE DU TAENNCHEL	Testault	0	44	AS0	0	PS0	0	2.2	19.36	1.39	7.7284	2017	1.4	44	F	0	N	Non	0	0	0	0	0	2.54	HD-A ED-0	0		1		0
2018-07-11	2018	2018-09-30	2018-09-30	Le Goff	2018-38/32845	NEBULEUSE DU DOMAINE DU TAENNCHEL	Testault	0	44	AS0	0	PS0	0	1.76	12.3904	1	4	2017	1.4	41	F	0	N	Non	0	0	0	0	0	2.54	HD-C ED-0	0		1		0
2018-07-11	2018	2018-11-06	2018-11-06	Badoud	2018-43/32276	MACUMBA DU PAS DE GARGANTUA	Mirkovic	0	42	AS0	0	PS0	0	1.95	15.21	1.42	8.0656	2016	1.7	45	F	0	N	Non	0	0	0	0	0	1.17	HD-A ED-0	0		1		0
2018-07-18	2018	2018-09-30	2018-09-30	Garcia	2018-40/32511	MIRSA DANS LES YEUX DE TAM	Graff	0	74	AS0	0	PS0	0	1.01	4.0804	1.04	4.3264	2016	1.7	46	F	0	M	Non	0	0	0	0	0	0	HD-B ED-0	0		1		0
2018-07-19	2018	2018-09-30	2018-09-30	Le Rouge	2018-39/27966	IDOLE DE L' ECRIN DU PARADIS D'EAWY	Jaudon	0	1	AS0	0	PS0	0	1.6	10.24	1.25	6.25	2013	5	50	F	0	N	Non	0	0	0	0	0	0	HD-A ED-2	0		1		0
2018-08-13	2018	2018-11-18	2018-11-18	Ruiz	2018-48/32768	NANDA DEVI DE LA TERRE DE NEAURE	Nicolle	1	Itinérante spécialiste	AS0	0	PS0	0	1.92	14.7456	1.23	6.0516	2017	1.5	43	F	0	NB	Non	0	0	0	0	0	1.17	HD-A ED-0	0		1		0
2018-09-11	2018	2019-04-12	2019-04-12	Michel	2019-19/32843	NAMASTE-VERSAILLES DU DOMAINE DU TAENNCHEL	Poirier	0	67	AS0	0	PS?	?	2.04	16.6464	1,84?	#VALUE!	2017	1.6	64	M	1	N	Non	0	0	0	0	0	2.54	HD-A ED-0	0	Doppler pulmonaire à refaire : pics mal définis, de plus confondus avec le tracé ECG (voire descendant plus bas que le tracé)	1		0
2018-09-11	2018	2019-04-12	2019-04-12	Michel	2019-20/32846	NAMASTE-CHANTILLY DU DOMAINE DU TAENNCHEL	Poirier	0	67	AS0	0	PS0	0	1.98	15.6816	1.79	12.8164	2017	1.2	50	F	0	N	Non	0	0	0	0	0	2.54	HD-A ED-0	0	Examen Doppler de qualité très moyenne mais interprétable	2	Examen non conforme : Doppler pulmonaire et aortique : pics de vitesse mal définis, semblant de vitesses supérieures à celles mesurées - à refaire	0
2018-09-11	2018	2019-04-12	2019-04-12	Michel	2019-21/32287	MON COEUR TE DIT JE T'AIME 'CHATOUILLE' DU DOMAINE DU TAENNCHEL	Poirier	0	67	AS0	0	PS0	0	2.18	19.0096	1.81	13.1044	2016	1.9	55	F	0	N	Non	0	0	0	0	0	1.95	HD-A ED-0	0	Nom incomplet en page 1 du formulaire	1		0
2018-09-11	2018	2019-04-12	2019-04-12	Michel	2019-22/32347	MY NAME IS DORY DU DOMAINE DU TAENNCHEL	Poirier	0	67	AS0	0	PS0	0	2.1	17.64	1.7	11.56	2016	1.7	50	F	0	N	Non	0	0	0	0	0	6.64	HD-A ED-0	0		1		0
2018-09-12	2018	2018-11-18	2018-11-18	Buhot	2018-49/32483	NORTON D' HAWANA FOREVER	Hebert	0	Itinérant	AS0	0	PS0	0	1.68	11.2896	1.23	6.0516	2017	1.8	58	M	1	N	Non	0	0	0	0	0	1.17	HD-A ED-0	0	FR légèrement diminuée (25,2%, à confirmer et surveiller)	1		0
2018-09-17	2018	2018-11-06	2018-11-06	Cresson-Tahon	2018-44/32877	NUIT SAINT GEORGES DE LA BAIE BLANCHE	Menaut	1	33	AS0	0	PS0	0	1.78	12.6736	1.21	5.8564	2017	1.4	65.5	M	1	N	Non	0	0	0	0	0	0	HD-C ED-0	0		1		0
2018-09-25	2018	2018-12-26	2018-12-26	Richomme	2018-55/32732	NEVER WITHOUT SHIRLEY DE LA BAIE BONAVISTA	Jossier	0	44	AS0	0	PS0	0	1.88	14.1376	1.69	11.4244	2017	1.5	46.5	F	0	N	Non	0	0	0	0	0	0	HD-A ED-0	0		1		0
2018-09-27	2018	2018-11-06	2018-11-06	Meirlaen	2018-45/31708	MERMAID'S PRIDE MAYBELLE	Mirkovic	0	42	AS0	0	PS0	0	1.88	14.1376	1.25	6.25	2016	2.6	55	F	0	N	Non	0	0	0	0	0	0	HD-A ED-0	0		1		0
2018-09-27	2018	2018-11-06	2018-11-06	Meirlaen	2018-46/32428	MERMAID'S PRIDE NAOMIE	Mirkovic	0	42	AS0	0	PS0	0	1.88	14.1376	1.29	6.6564	2017	1.8	48.5	F	0	N	Non	0	0	0	0	0	1.56	HD-A ED-0	0		1		0
2018-09-27	2018	2018-11-06	2018-11-06	Meirlaen	2018-47/32336	MERMAID'S PRIDE MORNING GLORY	Mirkovic	0	42	AS0	0	PS0	0	1.6	10.24	1.15	5.29	2016	1.9	51	F	0	N	Non	0	0	0	0	0	0.59	HD-A ED-0	0	FR = 26% (donc "limite inférieure"), à surveiller	1		0
2018-10-10	2018	2018-11-18	2018-11-18	Poncet	2018-50/31927	MAI DE LA CROISEE DES SOURCES	Lugardon	0	40	AS0	0	PS0	0	1.88	14.1376	1.19	5.6644	2016	2.2	54	F	0	M	Non	0	0	0	0	0	0	HD-A ED-0	0		1		0
2018-10-16	2018	2018-11-18	2018-11-18	Cambien	2018-52/	ELL DIABLO QUEEN DANNAD	Mirkovic	0	42	AS0	0	PS0	0	1.84	13.5424	1.24	6.1504	2016	1.8	63	M	1	N	Non	0	0	0	0	0	0.39	/	0	Pas de pedigree français	1		0
2018-10-19	2018	2018-12-26	2018-12-26	Larroque	2018-53/32386	NIRVANA DÉSIRE DES NOUNOURS DESIRES DU SUD	Mirkovic	0	42	AS0	0	PS0	0	1.84	13.5424	1.2	5.76	2017	1.7	50	F	0	M	Non	0	0	0	0	0	0.98	HD-A ED-0	0		1		0
2018-10-23	2018	2018-11-18	2018-11-18	Guimier	2018-41/32319	MULAN OF MY DREAM DE LA BAIE DE PEMPOUL	Müller	0	59	AS0	0	PS0	0	1.95	15.21	1.29	6.6564	2016	1.9	55	F	0	NB	Non	0	0	0	0	0	8.79	HD-B ED-0	0	Relecture à titre gracieux	2	Tableau en page 2 non rempli + Doppler aortique : absence d'alignement avec l'Ao ou image 2D illisible + Doppler pulmonaire : absence d'alignement	0
2018-11-30	2018	2019-01-22	2019-01-22	Chanut	2019-3/32543	ANGEL OF THE SEA MY LITTLE MILADY	Haroutunian	0	13	AS0	0	PS0	0	1.97	15.5236	1.34	7.1824	2016	1.9		F	0	N	Non	0	0	0	0	0	0	HD-A ED-0	0	Dossier incomplet mais examen interprétable	1		0
2018-12-13	2018	2019-01-22	2019-01-22	Coichot	2019-1/33232	NO LIMIT DU CLOS DES ABYSSES DE PROVENCE	Mirkovic	0	42	AS0	0	PS0	0	1.97	15.5236	1.18	5.5696	2017	1.3	66	M	1	N	Non	0	0	0	0	0	0.2	HD-A ED-3	0	Manque le pedigree	1		0
2018-12-13	2018	2019-01-22	2019-01-22	Denes	2019-2/32394	NEW FEE DU CLOS DES ABYSSES DE PROVENCE	Mirkovic	0	42	AS0	0	PS0	0	1.79	12.8164	1.28	6.5536	2017	1.9	54	F	0	N	Non	0	0	0	0	0	0	HD-A ED-0	0	Date de naissance manquante en page 1 du formulaire mais pedigree disponible	1		0
2018-12-20	2018	2023-03-20	2023-03-20	Delacroix	2023-06/33555	OUKAYA FOREVER NOIX DE COCO	Duchamp	0	21	AS0	0	PS0	0	1.78	12.6736	1.26	6.3504	2017	1.4	51.2	M	1	NB	Non	0	0	0	0	0	0	HD-A ED-0	0	Doppler pulmonaire de qualité moyenne mais interprétable	1		0
2019-01-07	2019	2019-03-22	2019-03-22	Delrue	2019-6/27641	IROISE DE LA BESSIERE DE JAVOL	Dillie	0	59	AS0	0	PS0	0	1.04	4.3264	1.05	4.41	2013	5.3	70	F	0	N	Non	0	0	0	0	0	0.39	HD-A ED-0	0		1		0
2019-01-07	2019	2019-01-22	2019-01-22	Beduneau	2019-4/31565	MILANO DES OURS D'EAU	Pastor	0	49	AS0	0	PS0	0	1.76	12.3904	1.38	7.6176	2016	2.7	66.4	M	1	N	Non	0	0	0	0	0	0	HD-A ED-0	0		1		0
2019-01-09	2019	2019-01-22	2019-01-22	Rouxel	2018-54/32825	NINJA FU	Lange	0	35	AS0	0	PS0	0	1.61	10.3684	1.7	11.56	2017	2	66	M	1	NB	Non	0	0	0	0	0	0	HD-A ED-0	0	Doppler aortique à présent conforme. Relecture à titre gracieux (pas de facture)	2	Doppler aortique non conforme : ECG illisible et utilisation du mode Doppler pulsé (et non continu) - A refaire	0
2019-01-09	2019	2019-01-22	2019-01-22	Richard	2019-5/32805	NEMETHYS DU DOMAINE DE FLAMBEAU	Paillet	0	95	AS0	0	PS0	0	1.42	8.0656	1.6	10.24	2017	1.6	56	F	0	N	Non	0	0	0	0	0	3.52	HD-A ED-0	0		1		0
2019-01-11	2019	2019-01-22	2019-01-22	Fouillet	2017-76/31317	MYSTIC DES TERRES DE SEVIGNE	Testault (mais Jacquot au premier examen)	0	44	AS0	0	PS0	0	2.49	24.8004	1.71	11.6964	2016	2.7	52.4	F	0	N	Non	0	0	0	0	0	2.73	HD-A ED-0	0	2 confrères différenrs mais relecture à titre gracieux (pas de facture)	2	Examens Doppler de mauvaise qualité : courbes spectrales mal définies et absence d'alignement entre l'axe de tir Doppler et les 2 artères	0
2019-01-22	2019	2019-03-22	2019-03-22	Pimpernet	2019-7/32037	MOLLY DE LA GARDE DU PHOENIX	Saponaro	1	94	AS1	1	PS0	0	2.52	25.4016	1.21	5.8564	2016	2.7	52	F	0	M	Non	0	0	0	0	0	1.56	HD-C ED-0	0	Obstacle fibreux mineur (gradient de pression transsténotique de 25 mmHg) bien visible sur les images 2D et couleur	1		0
2019-01-31	2019	2023-03-20	2023-03-20	DELACROIX Sophie	2023-07/33702	OUKAYA FOREVER AKVIAN SONG HEAVEN SENT	Duchamp	0	21	AS0	0	PS0	0	1.4	7.84	1.13	5.1076	2017	1.3	43	F	0	NB	Non	0	0	0	0	0	0.39	HD-B ED-0	0	pb de numéro de dossier	1		0
2019-01-31	2019	2019-06-26	2019-06-26	Baboud	2019-38/32937	NESCAFE CAPUCCINO DU PAS DE GARGANTUA	Mirkovic	0	42	AS0	0	PS0	0	2.27	20.6116	1.07	4.5796	2017	1.8	48.5	F	0	M	Non	0	0	0	0	0	6.25	HD-A ED-0	0	Date de naissance non inscrite en page 1 du formulaire mais pedigree fourni	1		0
2019-02-04	2019	2019-03-22	2019-03-22	Riche	2019-8/33161	DEEP LOVE NO ONE ELSE	Mirkovic	0	42	AS0	0	PS0	0	1.7	11.56	1.31	6.8644	2017	1.7	53	M	1	NB	Non	0	0	0	0	0	3.71	HD-A ED-0	0		1		0
2019-02-11	2019	2019-04-12	2019-04-12	Tonin	2019-23/32949	NIGHT AND DAY D'ENTRE TERRE ET MER	Ribas	1	6	AS0	0	PS0	0	1.75	12.25	1.34	7.1824	2017	1.7	48	F	0	N	Non	0	0	0	0	0	0	HD-B ED-3	0		1		0
2019-02-15	2019	2019-04-12	2019-04-12	Grousset	2019-18/33294	NOISETTE DE LA CROISEE DES SOURCES	Bernez	0	53	AS?	?	PS0	0	1,28?	#VALUE!	1.25	6.25	2017	1.5	38.8	F	0	M	Non	0	0	0	0	0	6.25	HD-B ED-0	0	FR diminuée (23%) à contrôler - Doppler aortique à refaire : aorte en coupe transversale et non déroulée longitudinalement	1		0
2019-02-15	2019	2019-03-22	2019-03-22	Chapelliere	2019-10/33337	NAUTYLUS DU DOMAINE DES HAUTES PRAIRIES	Clerbout	0	76	AS0	0	PS0	0	2.03	16.4836	1.55	9.61	2017	1.4	75	M	1	M	Non	0	0	0	0	0	1.56	HD-A ED-0	0		1		0
2019-02-20	2019	2019-03-22	2019-03-22	Poisson	2019-11/30867	LUIGI DES ARPENTS DU SOLEIL	Hebert	0	Itinérant	AS0	0	PS0	0	1.71	11.6964	1.61	10.3684	2015	3.3	52	M	1	N	Non	0	0	0	0	0	7.23	/	0		1		0
2019-02-20	2019	2019-03-22	2019-03-22	Poisson	2019-12/31572	LOUISIANE DES ARPENTS DU SOLEIL	Hebert	0	Itinérant	AS0	0	PS0	0	1.6	10.24	1.14	5.1984	2015	3.3	44	F	0	N	Non	0	0	0	0	0	7.23	HD-E ED-0	0		1		0
2019-02-24	2019	2019-04-12	2019-04-12	Cresson-Tahon	2019-15/32886	NUAGE DELAIT DE LA BAIE BLANCHE	Mirkovic	0	42	AS0	0	PS0	0	1.4	7.84	0.93	3.4596	2017	1.7	50	F	0	NB	Non	0	0	0	0	0	0	HD-B ED-0	0	FR limite inférieure (25,5%) à surveiller	1		0
2019-02-24	2019	2019-04-12	2019-04-12	Cresson-Tahon	2019-16/32876	NUIT MAGIQUE DE LA BAIE BLANCHE	Mirkovic	0	42	AS0	0	PS0	0	1.75	12.25	1.14	5.1984	2017	1.7	64	F	0	N	Non	0	0	0	0	0	0	HD-A ED-0	0		1		0
2019-02-24	2019	2019-04-12	2019-04-12	Cresson-Tahon	2019-17/32885	NUIT NOIRE DE LA BAIE BLANCHE	Mirkovic	0	42	AS0	0	PS0	0	1.44	8.2944	0.97	3.7636	2017	1.7	57.5	F	0	NB	Non	0	0	0	0	0	0	HD-A ED-1	0		1		0
2019-02-26	2019	2019-06-02	2019-06-02	Grumiaux	2019-26/30627	LOUANE DU DOMAINE DE GOES KUARD	Haelewyn	0	59	AS0	0	PS0	0	1.45	8.41	1.2	5.76	2015	3.9		F	0	N	Non	0	0	0	0	0	0.2	HD-A ED-0	0	VmaxAo incorrecte en page 2 du formulaire - poids non indiqué - date de naissance illisible mais examen interprétable	1		0
2019-02-26	2019	2019-06-02	2019-06-02	Canlers	2019-27/30742	LUTIN MILLIONS OF KISS	Haelewyn	0	59	AS0	0	PS0	0	1.71	11.6964	1.1	4.84	2015	3.3		M	1	NB	Non	0	0	0	0	0	0	HD-A ED-0	0	Poids non indiqué mais examen interprétable (NB : VmaxTP=1,1 m/s & VmaxAo=1,71 m/s et non 1 et 1,65 respectivement). FR limite inférieure (27%) à surveiller	1		0
2019-02-28	2019	2019-10-14	2019-10-14	Lecomte	2019-55/33572	ROSE' WANTED NEVER BACK DOWN	Mirkovic	0	42	AS0	0	PS0	0	1.79	12.8164	1.14	5.1984	2017	1.4	45.5	F	0	NB	Non	0	0	0	0	0	0	HD-A ED-0	0	Manque la précision sur le souffle mais l'examen est interprétable en page 1 du formulaire - Ai eu le Dr. Mirkovic au téléphone : confirmation pas de souffle	1		0
2019-02-28	2019	2019-10-14	2019-10-14	Lecomte	2019-56/33272	NEVER SAY NEVER ROSE WANTED DE L' ILIADE ET L'ODYSSEE	Mirkovic	0	42	AS0	0	PS0	0	1.57	9.8596	1.09	4.7524	2017	1.6	47	F	0	N	Non	0	0	0	0	0	0	HD-A ED-0	0		1		0
2019-03-01	2019	2019-04-12	2019-04-12	Tilly	2019-14/31531	MANGO DES GRANDES CALINIERES	Testault	0	44	AS0	0	PS0	0	1.85	13.69	1.36	7.3984	2016	2.7	65	M	1	N	Non	0	0	0	0	0	0.78	HD-A ED-0	0		1		0
2019-03-13	2019	2019-04-12	2019-04-12	Jacqueson	2019-24/30444	LHAMO-LATSO DE LA TERRE DES OURS	Prugnard	0	1	AS0	0	PS0	0	1.4	7.84	1.13	5.1076	2015	3.7	63	M	1	N	Non	0	0	0	0	0	0.39	HD-A ED-0	0		1		0
2019-03-21	2019	2019-04-12	2019-04-12	Tonin	2019-25/32744	NEC PLUS ULTRA D'ENTRE TERRE ET MER	Ribas	1	6	AS0	0	PS0	0	1.77	12.5316	1.32	6.9696	2017	1.9	60	M	1	N	Non	0	0	0	0	0	0	HD-C ED-2	0		1		0
2019-03-22	2019	2019-05-30	2019-05-30	Fresson	2019-33/35059	BOATSWAIN'S DIAMOND GUARDIAN ANGEL	Mirkovic	0	42	AS0	0	PS0	0	1.62	10.4976	1.28	6.5536	2014	4.5	75	M	1	N	Non	0	0	0	0	0	5.66	HD-A ED-0	0		1		0
2019-03-26	2019	2019-06-02	2019-06-02	Poisson	2019-30/33087	NELSON DES ARPENTS DU SOLEIL	Hebert	0	itinérant	AS0	0	PS0	0	1.59	10.1124	0.99	3.9204	2017	2	56	M	1	N	Non	0	0	0	0	0	14.06	HD-E ED-0	0	Valeur de PVDs manquante ce qui est gênant pour donner le résultat concernant la sténose pulmonaire	1		0
2019-04-01	2019	2019-06-02	2019-06-02	De Jong	2019-28/32185	MALOU DE LA PENINSULE D'AVALON	Paillet	0	95	AS0	0	PS0	0	1.88	14.1376	1.23	6.0516	2016	2.4	52	F	0	N	Non	0	0	0	0	0	0.2	HD-A ED-0	0		1		0
2019-04-01	2019	2019-06-02	2019-06-02	Tilly	2019-29/32322	MAORIE MAYORCA MAIDJENN DE LA BAIE DE PEMPOUL	Testault	0	44	AS0	0	PS0	0	1.79	12.8164	1.54	9.4864	2016	2.7	52.3	F	0	N	Non	0	0	0	0	0	8.79	HD-A ED-1	0	FR limite inférieure (27%) à surveiller	1		0
2019-04-11	2019	2019-05-30	2019-05-30	Caudron	2019-36/32796	NOUVELLE VAGUE DE L'ANSE NOIRE	Largier	0	14	AS0	0	PS0	0	2.1	17.64	1.2	5.76	2017	2.1	46.2	F	0	NB	Non	0	0	0	0	0	0.39	HD-B ED-2	0		1		0
2019-04-11	2019	2019-06-26	2019-06-26	Uliani	2019-37/31520	MACHA DU DOMAINE DE LA FLEUR DES CHAMPS	Haelewyn	0	59	AS0	0	PS0	0	1.7	11.56	1.1	4.84	2016	2.9	67	F	0	N	Non	0	0	0	0	0	0.2	HD-A ED-0	0		1		0
2019-04-11	2019	2020-01-10	2020-01-10	Cambien	2019-67/33327	NAMASTE DES FORETS D'URFE	Haroutunian	0	4	AS0	0	PS0	0	1.65	10.89	1.03	4.2436	2017	1.6	56	F	0	N	Non	0	0	0	0	0	1.95	HD-B ED-0	0	Valeur de PVDs et VDd non fournies. Ai contacté Dr. Haroutunian pour compléter le tableau en page 2	1		0
2019-04-13	2019	2019-05-30	2019-05-30	Duchateau	2019-32/33183	JEDI'S PARK NEWTON	Daniel	0	35	AS0	0	PS0	0	2.12	17.9776	1.44	8.2944	2017	1.6	56	M	1	N	Non	0	0	0	0	0	0	HD-A ED-0	0		1		0
2019-04-16	2019	2019-05-30	2019-05-30	Richard	2019-31/32058	MAYA DU PAQUIS DES HAUTS DE FEES	Paillet	0	95	AS0	0	PS0	0	1.65	10.89	1.12	5.0176	2016	2.6	60	F	0	N	Non	0	0	0	0	0	0.78	HD-A ED-0	0		1		0
2019-04-16	2019	2019-05-30	2019-05-30	Thomas	2019-34/31957	MAIDEN F' DES GARDIENS D'EROS	Freulon	0	38	AS0	0	PS0	0	1.66	11.0224	1.31	6.8644	2016	2.6	46.5	F	0	NB	Non	0	0	0	0	0	1.95	HD-A ED-0	0	Valeur de la FR = 21,5% donc diminuée, à contrôler de nouveau	1		0
2019-04-16	2019	2019-05-30	2019-05-30	Thomas	2019-35/31955	MADNESS F' DES GARDIENS D'EROS	Freulon	0	38	AS0	0	PS0	0	1.82	13.2496	1.32	6.9696	2016	2.6	45	F	0	NB	Non	0	0	0	0	0	1.95	HD-A ED-0	0		1		0
2019-05-03	2019	2019-06-26	2019-06-26	Jimenez	2019-39/28624	ZAITON QUINCHIA	Hassine	0	77	AS0	0	PS?	?	1.66	11.0224	1,2?	#VALUE!	2014	5.3		F	0	NB	Non	0	0	0	0	0	0.98	HD-C ED-0	0	Examen Doppler pulmonaire non interprétable : sur un cliché absence d'alignement et sur l'autre pics des courbes mal définis - Poids non indiqué en page 1 du formulaire - A REFAIRE	1		0
2019-05-16	2019	2019-06-26	2019-06-26	Peladan	2019-9/32709	NOURSE FROM TEE PEEOU BEARS	Poirier	0	67	AS0	0	PSD	D	2.2	19.36	2.62	27.4576	2017	2.2	50	F	0	N	Non	0	0	0	0	0	0.39	HD-A ED-0	0	Vmax du flux pulmonaire toujours légèrement augmentée (2,62 m/s vs 2,07 m/s) sans explication. Une Stap ne peut toujours pas être exclue. A revoir par un spéclaliste. NON FACTURÉ CAR DÉJÀ FACTURÉ EN MARS 2019	2	Examen de qualité moyenne et douteux pour la sténose pulmonaire (Vmax légèrement augmentée, probablement plus que ce qui est indiqué dans le CR) - Apporter des compléments d'information.	0
2019-05-21	2019	2019-06-26	2019-06-26	Dubois	2019-41/29444	JASMIN DE LA TANIERE DES PANDAS	Lorant	0	30	AS?	?	PS?	?	1,8?	#VALUE!	1,51?	#VALUE!	2014	4.6	57	F	0	N	Non	0	0	0	0	0	0.98	HD-E ED-0	0	Examens Doppler non interprétables : pics des courbes spectrales mal définis - A REFAIRE	1		0
2019-05-21	2019	2019-06-26	2019-06-26	Dubois	2019-42/31783	MEILY-DÉSIRE DES NOUNOURS DESIRES DU SUD	Lorant	0	30	AS0	0	PS0	0	1.66	11.0224	1.59	10.1124	2016	3.2	66	F	0	M	Non	0	0	0	0	0	0.2	ED-0	0		1		0
2019-05-21	2019	2019-06-26	2019-06-26	Chevalier	2019-13/33661	OUKAYA FOREVER NEYMAR	Mirkovic (les 2 premiers examens Riglet)	0	58	AS0	0	PS0	0	1.74	12.1104	1.45	8.41	2017	1.7	60	M	1	NB	Non	0	0	0	0	0	0.39	HD-A ED-0	0		3	1 er examen : Examen non conforme : Doppler pulmonaire : image 2D concomitante noire. Doppler aortique : pics de vitesse confondus avec le tracé ECG - à refaire 2 ème examen : Relecture : examens Doppler non conformes : utilisation du Doppler pulsé et non continu - A REFAIRE - Chèque de 35 euros renvoyé car relecture gratuite	0
2019-05-28	2019	2022-12-12	2022-12-12	Fouquet Bérangère	2022-57/33109	NIBBLE LA ROSE OF THE SEVENTH WAVE	Pastor	0	49	AS0	0	PS0	0	1.64	10.7584	1.22	5.9536	2017	1.8	60	F	0	N	Non	0	0	0	0	0	0	HD-B ED-0	0		1		0
2019-05-28	2019	2019-06-26	2019-06-26	Bataille	2019-40/	NIRKO OF THE SEVENTH WAVE	Pastor	0	49	AS0	0	PS0	0	2.09	17.4724	1.52	9.2416	2017	1.8	59	M	1	N	Non	0	0	0	0	0	0	HD-A ED-0	0		1		0
2019-06-06	2019	2019-06-26	2019-06-26	Sardo	2019-43/33452	NATCHO DES GRANDES CALINIERES	Ribas	1	6	AS0	0	PS0	0	1.27	6.4516	0.85	2.89	2017	1.7	65	M	1	N	Non	0	0	0	0	0	0.39	HD-C ED-0	0		1		0
2019-06-08	2019	2019-07-18	2019-07-18	Didier-Rolland	2019-47/34071	ON POW WOW'S SPIRIT DE LA CONTREE DU MILIEU	Mirkovic	0	42	AS0	0	PS0	0	1.99	15.8404	1.24	6.1504	2018	1.3	46	F	0	NB	Non	0	0	0	0	0	1.76	HD-B ED-0	0		1		0
2019-06-12	2019	2019-07-18	2019-07-18	Boyaval	2019-46/32480	NAVY D'HAWANA FOREVER	Hebert	0	Itinérant	AS0	0	PS0	0	1.74	12.1104	1.16	5.3824	2017	2.5	60	F	0	N	Non	0	0	0	0	0	1.17	/	0		1		0
2019-06-14	2019	2019-07-18	2019-07-18	Pardillos Seguet	2019-44/33552	NATURAL BEAUTY DU CLOS DES ABYSSES DE PROVENCE	Mirkovic	0	42	AS0	0	PS0	0	1.78	12.6736	1.14	5.1984	2017	1.7	48	F	0	N	Non	0	0	0	0	0	0.2	HD-A ED-1	0		1		0
2019-06-14	2019	2019-07-18	2019-07-18	Schneider	2019-45/31270	MISS NANOUK DU DOMAINE DU TAENNCHEL	Poirier	0	67	AS0	0	PS0	0	1.67	11.1556	1.42	8.0656	2016	3.5	56	F	0	M	Non	0	0	0	0	0	6.64	HD-B ED-0	0		1		0
2019-07-01	2019	2019-07-18	2019-07-18	Heno	2019-48/33180	JEDI'S PARK NEW BLACK STAR	Bertrand	0	56	AS0	0	PS0	0	1.85	13.69	1.84	13.5424	2017	1.9	50	F	0	N	Non	0	0	0	0	0	0	HD-A ED-0	0		1		0
2019-07-10	2019	2019-10-14	2019-10-14	Grumiaux	2019-50/34713	AQUATORIYA KELVIN KARAVELLA DU DOMAINE DE GOES-KUARD	Bomassi	1	77	AS0	0	PS0	0	2.04	16.6464	1.36	7.3984	2017	2.6	70	F	0	N	Non	0	0	0	0	0	1.56	HD-A	0		1		0
2019-07-10	2019	2019-10-14	2019-10-14	Grumiaux	2019-51/33043	NAOMIE AU CLOS D'AUTREFOIS	Bomassi	1	77	AS0	0	PS0	0	1.57	9.8596	0.83	2.7556	2017	2.2	49	F	0	N	Non	0	0	0	0	0	0	HD-B	0	FR diminuée (22%), à recontrôler par précaution	1		0
2019-07-17	2019	2019-10-14	2019-10-14	Tschamber	2019-49/31418	MOZZY DE LA TERRE DE NEAURE	Ferro	0	67	AS0	0	PS0	0	1.77	12.5316	1.72	11.8336	2016	3.4	51	F	0	N	Non	0	0	0	0	0	0	HD-A ED-0	0		1		0
2019-07-17	2019	2019-10-14	2019-10-14	Mineo	2019-53/31456	MADISON DU DOMAINE DE FLAMBEAU	Mirkovic	0	42	AS0	0	PS0	0	1.4	7.84	0.99	3.9204	2016	3.1	45.5	F	0	N	Non	0	0	0	0	0	1.17	HD-A ED-0	0		1		0
2019-07-17	2019	2019-10-14	2019-10-14	Mineo	2019-54/31674	MYA DU DOMAINE DE FLAMBEAU	Mirkovic	0	42	AS0	0	PS0	0	1.53	9.3636	1.07	4.5796	2016	3.4	56	F	0	NB	Non	0	0	0	0	0	0.39	HD-A ED-0	0	Discordance entre le n° de dossier indiqué sur le tableau word et celui en entête du formulaire (j'ai choisi celui du formulaire car celui sur le word ressemblait au n° au chien précédent)	1		0
2019-07-24	2019	2019-10-14	2019-10-14	Crohet	2019-52/32274	MITSOUKO RITA DU PAS DE GARGANTUA	Mirkovic	0	42	AS0	0	PS0	0	2.05	16.81	1.21	5.8564	2016	2.7	51	F	0	N	Non	0	0	0	0	0	1.17	HD-A ED-0	0	FR "limite inférieure" (26%), à recontrôler par précaution	1		0
2019-07-30	2019	2019-10-14	2019-10-14	Caudal	2019-59/33338	NALA	Le Seach	0	29	AS0	0	PS0	0	2.05	16.81	1.54	9.4864	2017	1.9	60.2	F	0	N	Non	0	0	0	0	0	0	HD-A ED-0	0		1		0
2019-09-02	2019	2019-11-02	2019-11-02	Pineau	2019-64/34386	OUPS DANS LES YEUX DE TAM	Brunon	0	63	AS0	0	PS0	0	1.5	9	1.2	5.76	2018	1.5		F	0	M	Non	0	0	0	0	0	0	HD-A ED-0	0	Manque le poids mais examen interprétable	1		0
2019-09-04	2019	2019-10-14	2019-10-14	Briand	2019-61/34800	OLIANA VOM VLAAMSBERG	Le Seach	0	29	AS0	0	PS0	0	2.2	19.36	1.43	8.1796	2018	1.8	54	F	0	NB	Non	0	0	0	0	0	0.59	HD-A ED-0	1		1		0
2019-09-07	2019	2019-10-14	2019-10-14	Marcoux	2019-60/34234	ORCA DE L'ARCHE DES PIERRES DOREES	Mirkovic	0	42	AS0	0	PS0	0	1.84	13.5424	1.16	5.3824	2018	1.4	42	F	0	NB	Non	0	0	0	0	0	7.03	HD-A ED-0	0		1		0
2019-09-26	2019	2019-11-02	2019-11-02	Douay	2019-62/32406	NALA DES JARDINS DE VESCO	Lavennes	0	51	AS?	?	PS?	?	1,55?	#VALUE!	1,05?	#VALUE!	2017	2.9	58.8	F	0	N	Non	0	0	0	0	0	4.3	HD-A ED-0	0	Examen non conforme (Doppler pulsé et non continu) : A REFAIRE	1		0
2019-09-30	2019	2019-11-02	2019-11-02	Jacquet	2019-63/34307	OWACI-KIA-ORA-AI-KOUTOU-ROA DU DOMAINE DU TAENNCHEL	Poirier	0	67	AS0	0	PS0	0	1.5	9	0.94	3.5344	2018	1.4	55	M	1	N	Non	0	0	0	0	0	6.84	HD-A ED-0	0	Erreur d'unité en page 2 du formulaire - Doppler pulmonaire de qualité très moyenne (ligne de base parasitée) mais pics de vitesses interprétables	1		0
2019-10-09	2019	2019-11-02	2019-11-02	Tonin	2019-65/32749	NAGE EN EAUX TROUBLES D'ENTRE TERRE ET MER	Ribas	1	6	AS0	0	PS0	0	1.52	9.2416	1.11	4.9284	2017	2.6	59.5	M	1	N	Non	0	0	0	0	0	0	HD-A ED-0	0		1		0
2019-10-16	2019	2019-11-02	2019-11-02	Faussot	2019-66/35075	LOVE OF MY LIFE	Mirkovic	0	42	AS0	0	PS0	0	1.75	12.25	1.28	6.5536	2018	1.3	46.5	F	0	N	Non	0	0	0	0	0	0	HD-A ED-0	0	Le nom du propriétaire indiqué sur le compte rendu du Dr. Mirkovic est "Duguet" et non "Faussot"	1		0
2019-10-31	2019	2020-01-10	2020-01-10	Riche	2019-70/	BREAKING NEWS FOR SHADOW’S ETERNITY	Mirkovic	0	42	AS0	0	PS0	0	1.75	12.25	1.05	4.41	2016	3.2	47	F	0	NB	Non	0	0	0	0	0	0.78	HD-A ED-0	0		1		0
2019-11-01	2019	2023-05-20	2023-05-20	GUERINI Nathalie	2023-34/34720	WHERE DO WE GO CANON BEAR'S	Mirkovic	0	42	AS0	0	PS0	0	1.79	12.8164	1.05	4.41	2018	1.4	58	M	1	N	Non	0	0	0	0	0	1.95	HD-A ED-0	0	Pas de pedigree français	1		0
2019-11-15	2019	2020-04-06	2020-04-06	Menco	2019-68/33614	NEIGE DES OURSONS DE NEPTUNE	Bongrand	0	33	AS0	0	PS0	0	2.13	18.1476	1.04	4.3264	2017	2.2	68	F	0	NB	Non	0	0	0	0	0	0	HD-A ED-0	0	Absence de facture car examen déjà facturé en janvier 2020	2	Doppler aortique ininterprétable : image 2D totalement noire ne permettant pas de juger de l'alignement	0
2019-11-18	2019	2020-01-10	2020-01-10	Laroche Raclot	2019-71/33022	LOCHSANNE DE L'ARCHE DE SCHOUKY ET VOLTAIRE	Nicolle	1	Itinérante spécialiste	AS0	0	PS0	0	1.85	13.69	1.49	8.8804	2015	4	75	F	0	NB	Non	0	0	0	0	0	0.2	/	0		1		0
2019-11-18	2019	2020-01-10	2020-01-10	Laroche Raclot	2019-72/32952	NESSYA DE L' ARCHE DE SCHOUKY ET VOLTAIRE	Nicolle	1	Itinérante spécialiste	AS0	0	PS0	0	1.89	14.2884	1.4	7.84	2017	2.6	59	F	0	N	Non	0	0	0	0	0	0.2	/	0		1		0
2019-11-22	2019	2020-01-10	2020-01-10	Marcou Vincent	2019-73/34497	OKLAHOMA DES GRANDS MOREAUX	Testault	0	44	AS0	0	PS0	0	1.97	15.5236	1.69	11.4244	2018	1.4	55	F	0	N	Non	0	0	0	0	0	0	HD-A ED-0	0		1		0
2019-11-22	2019	2020-02-10	2020-02-10	Le Craver	2019-75/32197	MAREE HAUTE DES FLOTS D'HISSE ET EAU	Laborde	0	56	ASD	D	PSD	D	2.83	32.0356	2.6	27.04	2016	3.1	53.5	F	0	N	Non	0	0	0	0	0	0.2	HD-B ED-0	0	Le diagnostic de double sténose en page 2 du formulaire n'est pas cohérent avec l'absence de souffle cardiaque. De plus aucune image des sténoses (Doppler couleur) n'a été fournie. Or de très lègéres accélérations du flux comme ici ne sont pas forcément à relier à une sténose (exemple insuffisance aortique pour le flux transaortique). Or une insuffisance aortique semble bien présente. Ré-ausculte…	1		0
2019-11-22	2019	2020-02-10	2020-02-10	Dumottay	2020-1/30830	LANUSZKA UKOCHANA DE LA BAIE BONAVISTA	Le Bronec	0	19	AS0	0	PS0	0	1.66	11.0224	0.96	3.6864	2015	4	57	F	0	N	Non	0	0	0	0	0	0	HD-A ED-0	0	Qualité moyenne mais interprétable	1		0
2019-11-26	2019	2020-02-10	2020-02-10	Nicolas	2019-76/31055	LARISSA DE LA TERRE DE NEAURE	Lahuerta Smith	0	64	AS0	0	PS0	0	1.35	7.29	0.87	3.0276	2015	3.9	57	F	0	N	Non	0	0	0	0	0	0.39	HD-A ED-0	0		1		0
2019-12-09	2019	2020-07-08	2020-07-08	Violet	2020-19/33844	O FILLE 2 L'EAU DE LA CONTREE DU MILIEU	Hebert	0	Itinérant	AS0	0	PS0	0	1.55	9.61	1.18	5.5696	2018	1.9	58	F	0	N	Non	0	0	0	0	0	0	HD-A ED-1	0	Examen de qualité moyenne en raison du parasitage de la ligne de base mais interprétable	1		0
2019-12-24	2019	2020-02-10	2020-02-10	Bencherab	2019-57/309203	LEIKNA	Loth	0	3	AS0	0	PS0	0	1.38	7.6176	1.17	5.4756	2015	4.1	45.5	F	0	M	Non	0	0	0	0	0	0	HD-A ED-2	0	NON FACTURÉ CAR DÉJÀ FACTURÉ EN OCTOBRE 2019	2	Doppler aortique non conforme : l'image 2D ne montre que la CCVG sans visualisation de l'aorte proximale. Le flux enregistré est donc celui de la chambre de chasse, expliquant la faible valeur de la Vmax 1,19 m/s et l'aspect de la courbe anormalement symétrique : à refaire - Un chiffre en trop dans le n° de dossier sur le tableau word - Absence de pedigree	0
2020-01-06	2020	2020-04-06	2020-04-06	Meirlaen	2020-2/34507	MERMAID'S PRIDE ORYAN	Mirkovic	0	42	AS0	0	PS0	0	1.51	9.1204	0.95	3.61	2018	1.6	45	M	1	N	Non	0	0	0	0	0	0.78	HD-A ED-0	0	FR de valeur limite inférieure (25,2%), à contrôler et surveiller	1		0
2020-01-06	2020	2020-04-06	2020-04-06	Meirlaen	2020-3/34501	MERMAID'S PRIDE OKSANA	Mirkovic	0	42	AS0	0	PS0	0	1.53	9.3636	1.14	5.1984	2018	1.6	44.5	F	0	N	Non	0	0	0	0	0	0.78	HD-A ED-0	0	NB : 2 pedigrees fournis	1		0
2020-01-06	2020	2020-04-06	2020-04-06	Meirlaen	2020-4/32426	MERMAID'S PRIDE NOURYA	Mirkovic	0	42	AS0	0	PS0	0	1.31	6.8644	1.16	5.3824	2017	3	49	F	0	N	Non	0	0	0	0	0	1.56	HD-B ED-2	0	FR diminuée (22,8%), à contrôler et surveiller. NB : date de naissance manquante en page 1 du formulaire	1		0
2020-01-13	2020	2020-08-12	2020-08-12	Rolland	2020-25/34310	ORLANE DE LA PRINCE GALLO	Méan-Hermanns	0	22	AS0	0	PS?	?	1.3	6.76	0,91?	#VALUE!	2018	1.8	58.2	F	0	N	Non	0	0	0	0	0	0	HD-D ED-0	0	Examen Doppler pulmonaire à refaire : courbes spectrales de contours irréguliers et pics mal définis	1		0
2020-01-16	2020	2020-04-06	2020-04-06	Heno	2020-6/35068	DAYBREAKER'S THE WINNER TAKES IT ALL	Bertrand	0	56	AS0	0	PS0	0	2.14	18.3184	1.78	12.6736	2018	1.4	61	M	1	N	Non	0	0	0	0	0	0	HD-A ED-1	0		1		0
2020-01-25	2020	2020-04-06	2020-04-06	Dupre	2020-5/33747	NEW BLACK NASH DU GOURMARIN	Mirkovic	0	42	AS0	0	PS0	0	1.59	10.1124	0.81	2.6244	2017	2.2	63	M	1	N	Non	0	0	0	0	0	1.56	HD-A ED-0	0		1		0
2020-02-03	2020	2023-12-26	2023-12-26	MICHEL Olivier	2023-73/34751	OMA FREESBY DU DOMAINE DE TAENNCHEL	Poirier	0	67	AS0	0	PS0	0	1.86	13.8384	1.56	9.7344	2018	1.5	45	F	0	N	Non	0	0	0	0	0	0.78	HD-A ED-0	0		1
2020-02-13	2020	2020-07-08	2020-07-08	Le Rest	2020-13/33739	NEROLI DE LA BAIE DE PEMPOUL	Daniel	0	35	AS0	0	PS0	0	1.68	11.2896	1.6	10.24	2017	2.4	55	F	0	N	Non	0	0	0	0	0	1.56	HD-A ED-0	0	Facture au nom de Sandrine Le Rest comme dans le tableau reçu (mais le prénom sur le formulaire est Patrick)	1		0
2020-02-13	2020	2020-07-08	2020-07-08	Le Rest	2020-14/34758	OSTYN DE LA BAIE DE PEMPOUL	Daniel	0	35	AS0	0	PS0	0	2.1	17.64	1.76	12.3904	2018	1.4	58.3	M	1	N	Non	0	0	0	0	0	3.91	HD-A ED-0	0	Idem pour facture. N° de dossier en page 2 terminé par 3 et non 8 (vérifier quel est le bon). Ai pris celui de la page 1, le même que dans le tableau reçu. FR diminuée (17%) , à contrôler	1		0
2020-02-13	2020	2020-07-08	2020-07-08	Le Rest	2020-15/33741	NIAGARA DE LA BAIE DE PEMPOUL	Daniel	0	35	ASD	D	PS0	0	2.8	31.36	1.8	12.96	2017	2.4		F	0	N	Non	0	0	0	0	0	1.56	HD-A ED-0	0	Idem facture. Il manque le poids. De plus, VmaxAo légèrement augmentée invitant à fournir des compléments	1		0
2020-02-24	2020	2020-04-26	2020-04-26	Marcoux	2020-8/34594	OUKAYA FOREVER OLANN	Mirkovic	0	42	AS0	0	PS0	0	1.8	12.96	1.07	4.5796	2018	1.7	55	F	0	NB	Non	0	0	0	0	0	0	HD-A ED-0	0	Absence de pedigree	1		0
2020-03-06	2020	2020-04-26	2020-04-26	Chapelliere	2020-7/34608	ORCA DES OURSONS DU VEXIN NORMAND	Clerbout	0	76	AS0	0	PS0	0	1.57	9.8596	1.1	4.84	2018	1.5	60	F	0	N	Non	0	0	0	0	0	0	HD-C ED-0	0		1		0
2020-03-09	2020	2020-08-12	2020-08-12	Le Goff	2020-20/34740	O'DACIEUSE DU DOMAINE DU LAC DE GD LIEU	Testault	0	44	AS0	0	PS0	0	1.9	14.44	1.5	9	2018	1.3	42	F	0	N	Non	0	0	0	0	0	0	HD-A ED-0	0		1		0
2020-03-12	2020	2020-04-26	2020-04-26	Desroches	2020-9/30693	LITTLE WING DE L'OCEAN DES REVES	Mirkovic	0	42	AS0	0	PS0	0	2.11	17.8084	1.23	6.0516	2015	4.5	62	M	1	N	Non	0	0	0	0	0	0	HD-A	0	FR "limite inférieure" (25,3% à confirmer et surveiller)	1		0
2020-03-12	2020	2020-11-06	2020-11-06	Dazard	2020-48/33263	NADJE DU PAQUIS DES HAUTS DE FEES	Lavennes	0	51	AS0	0	PS0	0	1.75	12.25	1.32	6.9696	2017	2.5	60	F	0	N	Non	0	0	0	0	0	0	HD-B ED-1	0		1		0
2020-03-14	2020	2020-07-08	2020-07-08	Marchin	2020-16/34757	OR NOIR DE LA BAIE DE PEMPOUL	Mirkovic	0	42	AS0	0	PS0	0	1.97	15.5236	1.22	5.9536	2018	1.5	66.7	M	1	N	Non	0	0	0	0	0	3.91	HD-A ED-0	0		1		0
2020-05-07	2020	2020-06-20	2020-06-20	Moreau	2020-10/33415	NEO DE LA TERRE DE NEAURE	Mirkovic	0	42	AS0	0	PS0	0	1.8	12.96	1.02	4.1616	2017	2.7	55	M	1	N	Non	0	0	0	0	0	1.56	HD-A ED-0	0		1		0
2020-05-14	2020	2020-07-08	2020-07-08	Roy	2019-74/33686	NOISETTE DE LA TANIERE DES PANDAS	Poujol	0	34	AS0	0	PS0	0	1.47	8.6436	1.25	6.25	2017	2.6	42	F	0	N	Non	0	0	0	0	0	0	HD-A ED-0	0	Examen à présent conforme. Pas de facture car examen déjà facturé le 10/02/20 et relecture effectuée à titre gracieux. Chèque renvoyé	2	Doppler aortique : parasitage de la ligne de base et absence d'alignement entre le tir Doppler et l'artère - Doppler pulmonaire : absence d'alignement et parsitage également.	0
2020-05-22	2020	2020-06-20	2020-06-20	Moussit	2020-11/33965	OUSMANE DU PAQUIS DES HAUTS DE FEES	Paillet	0	95	AS0	0	PS0	0	1.6	10.24	1.45	8.41	2018	2.2	52.7	M	1	N	Non	0	0	0	0	0	1.17	HD-A ED-0	0		1		0
2020-05-22	2020	2020-06-20	2020-06-20	Richard	2020-12/34728	OCEANE'S FAERIE DE LA CONTREE DU MILIEU	Paillet	0	95	AS0	0	PS0	0	1.6	10.24	1.04	4.3264	2018	1.7	55	F	0	NB	Non	0	0	0	0	0	0	HD-A ED-0	0		1		0
2020-06-01	2020	2023-05-20	2023-05-20	GUERINI Nathalie	2023-35/34723	FOREVER YOUNG SCHIMO'S	Mirkovic	0	42	AS0	0	PS0	0	1.69	11.4244	1.14	5.1984	2018	1.8	59	F	0	N	Non	0	0	0	0	0	0.2	HD-A ED-0	0	Pas de pedigree français	1		0
2020-06-02	2020	2020-08-12	2020-08-12	Le Goff	2020-21/34739	ONE LOVE DU DOMAINE DU LAC DE GD LIEU	Testault	0	44	AS0	0	PS1	1	2.18	19.0096	3.5	49	2018	1.6	42	F	0	N	SSBG 2/6	1	0	0	1	0	0	HD-A ED-0	0	PS	1		0
2020-06-13	2020	2020-07-08	2020-07-08	Chuche	2020-17/30577	LUKE SKYWALKER DU PAQUIS DES HAUTS DE FEES	Bozon	0	78	AS0	0	PS0	0	1.3	6.76	0.7	1.96	2015	4.7	51.7	M	1	NB	Non	0	0	0	0	0	3.12	HD-A ED-0	0	FR diminuée (21%), à contrôler	1		0
2020-06-13	2020	2020-07-08	2020-07-08	Chuche	2020-18/34158	ONYX 007 BOND GIRL DE L'ILIADE ET L'ODYSSEE	Bozon	0	78	AS0	0	PS0	0	1.6	10.24	1	4	2018	2.2	49.5	F	0	NB	Non	0	0	0	0	0	0.39	HD-B ED-0	0	FR "limite inférieure"(26%), à contrôler. Erreur de pedigree en page 1 du formulaire	1		0
2020-06-17	2020	2020-08-12	2020-08-12	Baudu	2020-22/31615	MACKENZIE DANS LES YEUX DE TAM	Jossier	0	44	AS0	0	PS0	0	1.93	14.8996	1.43	8.1796	2016	4.3	46	F	0	M	Non	0	0	0	0	0	0	HD-A ED-0	0	Il manque le pedigree	1		0
2020-06-18	2020	2023-04-10	2023-04-10	DELACROIX Sophie	2023-20/35213	OUKAYA FOREVER PERLE DE LAIT	Duchamp	0	21	AS0	0	PS0	0	1.43	8.1796	1.17	5.4756	2019	1.5	45	F	0	NB	Non	0	0	0	0	0	6.25	HD-B ED-0	0		1		0
2020-06-22	2020	2020-11-04	2020-11-04	Roere	2020-26/31518	MAYA DU DOMAINE DE LA FLEUR DES CHAMPS	Müller	0	59	AS0	0	PS0	0	1.77	12.5316	1.31	6.8644	2016	4.1	56	F	0	N	Non	0	0	0	0	0	0.2	HD-A ED-0	0		1		0
2020-06-30	2020	2020-11-06	2020-11-06	Cresson Tahon	2020-35/34227	OUTOF AFRICA DIT OUZO DE LA BAIE BLANCHE	Mirkovic	0	42	AS0	0	PS0	0	1.22	5.9536	1.03	4.2436	2018	2.1	66.7	M	1	NB	Non	0	0	0	0	0	1.37	HD-C ED-SL	0		1		0
2020-06-30	2020	2020-11-06	2020-11-06	Cresson Tahon	2020-36/34962	POERAVA DES EMPEREURS DE L'OCEAN	Mirkovic	0	42	AS0	0	PS0	0	1.24	6.1504	1.11	4.9284	2019	1.5	58	F	0	N	Non	0	0	0	0	0	0	HD-C ED-1	0		1		0
2020-07-20	2020	2020-11-04	2020-11-04	Richard	2020-27/34994	SUPER PREMIUM BEAR SWEET	Paillet	0	95	AS0	0	PS0	0	1.89	14.2884	1.22	5.9536	2019	1.7	60	M	1	NB	Non	0	0	0	0	0	0.39	HD-B ED-0	0	Pedigree français non disponible	1		0
2020-07-20	2020	2020-11-04	2020-11-04	Zambettakis	2020-28/34318	O'NEVE DE LA TERRE DE NEAURE	Fangeat	0	66	AS0	0	PS0	0	1.84	13.5424	1.54	9.4864	2018	2.1	49	F	0	N	Non	0	0	0	0	0	1.56	HD-A ED-0	0		1		0
2020-07-23	2020	2020-11-04	2020-11-04	Queniart	2020-31/29993	LEDZEE MILLIONS OF KISS	Haelewyn	0	59	AS0	0	PS0	0	1.6	10.24	1.1	4.84	2015	5.7	65	F	0	NB	Non	0	0	0	0	0	0	HD-A ED-1	0		1		0
2020-07-30	2020	2020-11-04	2020-11-04	Naphaivong	2020-29/34751	OTTAWA DE LA BAIE BONAVISTA	Bertrand	0	56	AS0	0	PS0	0	2.2	19.36	1.5	9	2018	1.7	68.8	M	1	N	Non	0	0	0	0	0	0	HD-A ED-0	0		1		0
2020-07-31	2020	2021-03-22	2021-03-22	TOUSSAINT Céline	2021-15/	WOOD NEWFS JUST BECAUSE OF YOU	Chamouton	0	88	AS0	0	PS0	0	1.67	11.1556	1.28	6.5536	2019	1.4	60	M	1	N	Non	0	0	0	0	0	4.3	/	0	Valeurs de Vmax inversées dans le tableau en page 2 du formulaire	1		0
2020-08-03	2020	2020-11-06	2020-11-06	Fernandez	2020-38/35073	PHEBE DU SOUFFLE DES OMBRES NOIRES	Mirkovic	0	42	AS0	0	PS0	0	1.46	8.5264	1.08	4.6656	2019	1.7	46	F	0	N	Non	0	0	0	0	0	7.42	HD-A ED-0	0		1		0
2020-08-03	2020	2020-11-06	2020-11-06	Fernandez	2020-39/35074	PYROS DU SOUFFLE DES OMBRES NOIRES	Mirkovic	0	42	AS0	0	PS0	0	1.96	15.3664	1.11	4.9284	2019	1.7	54	M	1	N	Non	0	0	0	0	0	7.42	HD-B ED-0	0		1		0
2020-08-07	2020	2020-11-06	2020-11-06	Ruiz	2020-37/35318	OUKAYA FOREVER POWER-OF-LOVE	Nicolle	1	31	AS0	0	PS0	0	1.65	10.89	1.29	6.6564	2019	1.6	58	M	1	NB	Non	0	0	0	0	0	0	HD-A ED-0	0		1		0
2020-08-19	2020	2020-11-06	2020-11-06	Richomme	2020-42/	OLYMPIC GOLD	Trehiou-Sechi	1	94	AS0	0	PS0	0	2.36	22.2784	1.57	9.8596	2019	1.7	45	F	0	N	Non	0	0	0	0	0	0	/	0		1		0
2020-08-19	2020	2020-11-06	2020-11-06	Richomme	2020-43/34288	OCEANE BLUE PHOENIX De la BAIE BONAVISTA	Trehiou-Sechi	1	94	AS0	0	PS0	0	2.14	18.3184	1.54	9.4864	2018	2.2	52	F	0	N	Non	0	0	0	0	0	2.34	HD-B ED-2	0		1		0
2020-08-20	2020	2021-02-18	2021-02-18	LE GOFF Hatice	2021-04/35334	PRINCESSE -OF -PERSIA DU DOMAINE DU LAC DE GD LIEU	Testault	0	44	AS0	0	PS0	0	1.96	15.3664	1.27	6.4516	2019	1.4	41	F	0	N	Non	0	0	0	0	0	3.91	HD-A ED-0	0		1		0
2020-08-22	2020	2020-11-04	2020-11-04	Didier-Rolland	2020-30/34823	O PEAU D ANE DE LA CONTREE DU MILIEU	Mirkovic	0	42	AS0	0	PS0	0	1.84	13.5424	1.14	5.1984	2018	1.8	43	F	0	NB	Non	0	0	0	0	0	0.78	HD-A ED-0	0		1		0
2020-08-31	2020	2020-11-04	2020-11-04	Richard	2020-32/34825	OUTREMER BLUE LAGOON DE LA CONTREE DU MILIEU	Paillet	0	95	AS0	0	PS0	0	1.74	12.1104	1.32	6.9696	2018	1.7	50	F	0	N	Non	0	0	0	0	0	0.78	HD-A ED-0	0	Date d'examen sur les photos = 31/08/20 et sur le formulaire 31/07/20 et pedigree non disponible	1		0
2020-08-31	2020	2020-11-04	2020-11-04	Schibeny	2020-34/34578	OKI DOKI DES OURSONS DU VENT	Mirkovic	0	42	AS0	0	PS0	0	1.38	7.6176	0.88	3.0976	2018	1.8	61	M	1	N	Non	0	0	0	0	0	0.2	HD-A ED-0	0		1		0
2020-09-21	2020	2020-11-06	2020-11-06	Birgy	2020-44/34638	OPS AU JARDIN D’ARTEMIS	Trehiou-Sechi	1	94	AS0	0	PS0	0	2.42	23.4256	1.68	11.2896	2018	1.8	38	F	0	N	Non	0	0	0	0	0	0.39	HD-B ED-2	0		1		0
2020-09-21	2020	2020-11-06	2020-11-06	Birgy	2020-45/34692	OTIS DU DOMAINE DES HAUTES PRAIRIES	Trehiou-Sechi	1	94	AS0	0	PS0	0	2.2	19.36	1.17	5.4756	2018	2	60	M	1	N	Non	0	0	0	0	0	0	HD-C ED-0	0		1		0
2020-09-29	2020	2020-11-06	2020-11-06	Larroque	2020-40/35304	PIPOUNETTE DESIRE DES NOUNOURS DESIRES DU SUD	Mirkovic	0	42	AS0	0	PS0	0	1.5	9	1	4	2019	1.4	51	F	0	M	Non	0	0	0	0	0	0.98	HD-A ED-0	0		1		0
2020-09-29	2020	2020-11-06	2020-11-06	Carel	2020-24/34660	ORION DU DOMAINE DES HAUTES PRAIRIES	Reineau	0	41	AS0	0	PS0	0	1.68	11.2896	1	4	2018	1.7	66	M	1	M	Non	0	0	0	0	0	1.56	HD-A ED-0	0	EXAMEN A PRESENT CONFORME - NON FACTURÉ CAR DÉJÀ FACTURÉ EN AOUT 2020	2	Classement impossible pour la sténose aortique car clichés non fournis	0
2020-09-29	2020	2020-11-06	2020-11-06	Le Rouge	2020-41/35169	PASHTA AU CLOS D'AUTREFOIS	Kerveillant	0	27	AS0	0	PS0	0	1.81	13.1044	1.49	8.8804	2019	1.7	47.8	F	0	N	Non	0	0	0	0	0	18.75	HD-C ED-0	0		1		0
2020-10-07	2020	2020-11-06	2020-11-06	Charpentier	2020-47/32065	M-ONIX DU DOMAINE DE GOES KUARD	Müller	0	59	AS0	0	PS0	0	1.49	8.8804	0.82	2.6896	2016	4.2	83	M	1	N	Non	0	0	0	0	0	1.95	HD-B ED-0	0		1		0
2020-10-21	2020	2020-12-24	2020-12-24	Exbrayat	2020-51/	FLUFFY AVALANCH HAGRID	Mirkovic	0	42	AS0	0	PS0	0	1.55	9.61	1.21	5.8564	2019	1.3	46	M	1	M	Non	0	0	0	0	0	0	HD-B ED-0	0	FR diminuée (22,8%) : à vérifier et explorer si confirmée	1		0
2020-10-23	2020	2020-11-06	2020-11-06	Massenet Vouin	2020-46/35548	PEPITE DU DOMAINE DU HAMEAU DU FAYEL	Graff	0	74	AS0	0	PS0	0	1.3	6.76	1.1	4.84	2019	1.5	42	F	0	N	Non	0	0	0	0	0	0	HD-B ED-1	0		1		0
2020-10-27	2020	2020-12-24	2020-12-24	Richomme	2020-49/36553	NANDOBEARS QUITE PERFECT LA BAIE BONAVISTA	Chetboul	1	94	AS0	0	PS0	0	2.15	18.49	0.87	3.0276	2019	1.7	57.5	F	0	N	SSAG 2/6	1	0	1	0	0	0.39	HD-A ED-0	0	IM mineure expliquant le SSAG	1		0
2020-10-29	2020	2020-12-24	2020-12-24	Broudin	2020-33/35296	PASCHA DU DOMAINE DU HAMEAU DU FAYEL	Ecarlat	0	17	AS0	0	PS0	0	1.94	15.0544	1.15	5.29	2019	1.6	53	F	0	M	Non	0	0	0	0	0	0	HD-A ED-0	0	Doppler aortique à présent conforme (bon alignement de l'axe de tir) - NON FACTURÉ CAR DÉJÀ FACTURÉ EN OCTOBRE 2020	2	Doppler aortique : absence d'alignement entre l'axe de tir Doppler et l'artère. A refaire.	0
2020-10-30	2020	2021-02-18	2021-02-18	LE REST Patrice	2021-02/35250	PEPPERMINT DE LA BAIE DE PEMPOUL	Daniel	0	35	AS0	0	PS0	0	2.24	20.0704	1.54	9.4864	2019	1.7	57	F	0	N	Non	0	0	0	0	0	3.91	HD-A ED-0	0	FR "limite inférieure" à surveiller (26%)	1		0
2020-12-07	2020	2020-12-24	2020-12-24	Didier Rolland	2020-50/34726	ORIGINAL RED SOX DE LA CONTREE DU MILIEU	Mirkovic	0	42	AS0	0	PS0	0	1.51	9.1204	0.94	3.5344	2018	2.4	48	F	0	NB	Non	0	0	0	0	0	0	HD-A ED-0	0		1		0
2020-12-08	2020	2021-05-16	2021-05-16	POISSON Eric	2021-29/34398	OSLO DES ARPENTS DU SOLEIL	Hebert	0	itinérant	AS0	0	PS0	0	1.58	9.9856	1.05	4.41	2018	2.6	70	M	1	NB	Non	0	0	0	0	0	0	HD-B ED-0	0	FR = 26,5%, à contrôler	1		0
2020-12-08	2020	2021-05-16	2021-05-16	POISSON Eric	2021-30/34399	ONE KISS DES ARPENTS DU SOLEIL	Hebert	0	itinérant	AS0	0	PS0	0	1.64	10.7584	1.12	5.0176	2018	2.6	70	F	0	NB	Non	0	0	0	0	0	0	HD-B ED-0	0		1		0
2020-12-17	2020	2023-10-30	2023-10-30	DELACROIX Sophie	2023-50/36022	OUKAYA FOREVER PETITE AMIE	Mirkovic	0	42	AS0	0	PS0	0	1.79	12.8164	1	4	2019	1.4	59	F	0	NB	Non	0	0	0	0	0	3.1	HD-A ED-1	0		1		0
2020-12-31	2020	2021-02-18	2021-02-18	BEDUNEAU Sylvain	2021-01/35646	PUMKA DES OURS D'EAU	Pastor	0	49	AS0	0	PS0	0	1.97	15.5236	1.45	8.41	2019	1.4	60	F	0	N	Non	0	0	0	0	0	0.2	HD-A ED-0	0		1		0
2021-01-04	2021	2021-02-18	2021-02-18	BRASME Sandrine	2020-23/34580	OH MY DOG DES OURSONS DU VENT	Lamas	0	47	AS0	0	PS0	0	1.44	8.2944	1.2	5.76	2018	2.3	58	F	0	N	Non	0	0	0	0	0	0.2	HD-A ED-0	0	Doppler aortique à présent conforme (qualité moyenne mais acceptable) - NON FACTURÉ CAR DÉJÀ FACTURÉ EN AOUT 2020	2	Poids manquant - Examen Doppler aortique à refaire : courbes illisibles par manque de gain (revoir le réglage correspondant ou la fréquence de la sonde)	0
2021-01-07	2021	2021-02-18	2021-02-18	TONIN Celine	2021-06/35568	PERLE RARE D' ENTRE TERRE ET MER	Ribas	1	6	AS0	0	PS0	0	1.69	11.4244	1.34	7.1824	2019	1.5		M	1	N	Non	0	0	0	0	0	3.71	HD-A ED-0	0	Manque le poids mais interprétable	1		0
2021-01-11	2021	2021-03-22	2021-03-22	CADONNA Ingrid	2021-11/34433	FALCO'S DREAM RHEA	Jossier	0	44	AS0	0	PS0	0	2.12	17.9776	1.82	13.2496	2018	2.6	58	F	0	N	SSBG 1/6	1	0	0	1	0	0	HD-C ED-1	0	Légère déformation de la CCVG en raison très probablement d'un angle aorto-septal étroit sans turbulence ni acccélération significative - NB : N°LOF indiqué mais pas de document LOF	1		0
2021-01-12	2021	2021-02-18	2021-02-18	MAUPAS Corinne	2021-07/35096	PENELOPE DU CLAN DE CORNALINE	Hebert	0	Itinérant	AS0	0	PS0	0	1.27	6.4516	0.9	3.24	2019	1.9	50	F	0	N	Non	0	0	0	0	0	0	HD-A ED-0	0	Erreur du n° LOF et du n° de dossier dans le tableau fourni (remplacés dans le compte rendu, respectivement les n° du pedigree et n° de dossier du formulaire)	1		0
2021-01-13	2021	2021-03-22	2021-03-22	BRACONNIER Carine	2021-17/32603	PIQUE LA LUNE THE WORLD OF NIGHT	Linol	0	87	AS0	0	PS0	0	1.86	13.8384	1.8	12.96	2016	4.1	43.3	F	0	N	Non	0	0	0	0	0	0	HD-A ED-0	0		1		0
2021-01-22	2021	2021-03-22	2021-03-22	RUIZ Karine	2021-18/34378	ODEVIE DE LA TERRE DE NEAURE	Nicolle	1	Itinérante spécialiste	AS0	0	PS0	0	1.75	12.25	1.12	5.0176	2018	2.6	51.3	F	0	N	Non	0	0	0	0	0	0	HD-A ED-0	0		1		0
2021-01-25	2021	2021-03-22	2021-03-22	BIRGY Dylan	2021-10/	PROMISE TO BELIEVE TENDER EBONY	Mirkovic	0	42	AS0	0	PS0	0	1.42	8.0656	1.21	5.8564	2019	1.2	39	F	0	N	Non	0	0	0	0	0	6.25	/	0	Pas de document confirmant le LOF	1		0
2021-01-26	2021	2021-03-22	2021-03-22	GUILLOT Coralie	2021-16/36718	DARLEEN BLACK CULLINAN	Mirkovic	0	44	AS0	0	PS0	0	1.88	14.1376	1.27	6.4516	2019	1.8	43	F	0	N	Non	0	0	0	0	0	0.78	HD-B ED-0	0		1		0
2021-01-27	2021	2021-03-22	2021-03-22	DESROCHES Philippe	2021-08/35789	PADME AMIDALA DE L'OCEAN DES REVES	Mirkovic	0	42	AS0	0	PS0	0	1.4	7.84	0.92	3.3856	2019	1.3	55	F	0	N	Non	0	0	0	0	0	0	HD-A ED-0	0		1		0
2021-01-27	2021	2021-03-22	2021-03-22	DESROCHES Philippe	2021-09/35793	PRELUDE FOR A KISS DE L' OCEAN DES REVES	Mirkovic	0	42	AS0	0	PS0	0	1.93	14.8996	0.96	3.6864	2019	1.3	54	F	0	N	Non	0	0	0	0	0	6.25	HD-A ED-0	0		1		0
2021-02-01	2021	2021-03-22	2021-03-22	CRESSON TAHON Marie claude	2021-13/35801	PASSIONNATA DITE PAULA DE LA BAIE BLANCHE	Mirkovic	0	44	AS0	0	PS0	0	1.67	11.1556	1.06	4.4944	2019	1.4	58	F	0	NB	Non	0	0	0	0	0	0	HD-A ED-0	0		1		0
2021-02-03	2021	2021-05-16	2021-05-16	VERNET Christine	2021-27/35816	POKHARA DE LA TERRE DES OURS	Ribas	1	6	AS0	0	PS0	0	1.41	7.9524	1.21	5.8564	2019	1.4	57	F	0	N	Non	0	0	0	0	0	0.59	HD-D ED-0	0		1		0
2021-02-04	2021	2021-03-22	2021-03-22	ALONSO Jeremy	2021-14/35378	PHELINDRA DE LA FERME DE TERRANOVA	Fangeat	0	38	AS0	0	PS0	0	1.96	15.3664	1.43	8.1796	2019	1.9	57	F	0	N	Non	0	0	0	0	0	0	HD-B ED-2	0		1		0
2021-02-10	2021	2021-04-16	2021-04-16	ROERE Laurence	2021-22/35674	PIXELLE DU DOMAINE DE LA FLEUR DES CHAMPS	Muller Fleurisson	0	59	AS0	0	PS0	0	2.26	20.4304	1.52	9.2416	2019	1.5	62	F	0	N	Non	0	0	0	0	0	12.5	HD-A ED-0	0		1		0
2021-02-12	2021	2021-02-18	2021-02-18	BADOUD Christine	2021-03/34156	OSEZ O JOSEPHINE DU PAS DE GARGANTUA	Mirkovic	0	42	AS0	0	PS0	0	1.63	10.6276	1.06	4.4944	2018	2.7	49	F	0	M	Non	0	0	0	0	0	12.5	HD-A ED-0	0		1		0
2021-02-15	2021	2021-03-22	2021-03-22	AMIRAULT Véronique	2021-20/33002	NYMPHEA DE LA PENINSULE D'AVALON	Menaut	1	33	AS0	0	PS0	0	1.65	10.89	1.09	4.7524	2017	3.6	78	M	1	NB	Non	0	0	0	0	0	0.39	HD-B ED-0	0	position couchée	1		0
2021-02-16	2021	2021-03-22	2021-03-22	ESCARANT Florine	2021-19/34196	O-TOUFIK DE LA CROISEE DES SOURCES	Menaut	1	33	AS0	0	PS0	0	1.95	15.21	1.38	7.6176	2018	2.8	63	M	1	N	Non	0	0	0	0	0	0	HD-A ED-0	0	position couchée	1		0
2021-02-26	2021	2021-05-16	2021-05-16	POISSON Eric	2021-28/	ICE PRINCE COCO CHANEL	Hebert	0	itinérant	AS0	0	PS0	0	1.66	11.0224	1.04	4.3264	2019	1.5	46	F	0	N	Non	0	0	0	0	0	1.56	/	0	FR = 26%, à contrôler	1		0
2021-03-05	2021	2021-04-16	2021-04-16	MARCOLINI Tiphaine	2021-23/33000	NALA DE LA PENINSULE D'AVALON	Kallassy	0	49	AS0	0	PS0	0	1.97	15.5236	1.4	7.84	2017	3.7	57.5	F	0	NB	Non	0	0	0	0	0	0.39	HD-B ED-0	0		1		0
2021-03-08	2021	2021-05-16	2021-05-16	CHARPENTIER Béatrice	2021-36/33020	NAYAK DU HAUT SELVAGE	Haroutunian	0	itinérant	AS0	0	PS0	0	2.21	19.5364	1	4	2017	3.7	63	M	1	N	Non	0	0	0	0	0	0.2	HD-A ED-0	0	Qualité moyenne mais interprétable	1		0
2021-03-11	2021	2021-04-16	2021-04-16	PINEAU Stéphanie	2021-24/	MOPP VOM WIDDERSDORF	Brunon	0	63	AS0	0	PS0	0	1.68	11.2896	1.4	7.84	2019	1.5	60	M	1	N	Non	0	0	0	0	0	0	HD-A ED-0	0		1		0
2021-03-12	2021	2021-04-16	2021-04-16	LEMENAND Sthephanie	2021-25/33881	ORKAN KHAN DE LA CONTREE DU MILIEU	Largier	0	14	AS0	0	PS0	0	1.5	9	1.5	9	2018	3.2	65	M	1	N	Non	0	0	0	0	0	0	HD-A ED-0	0		1		0
2021-03-12	2021	2021-06-24	2021-06-24	VIOLET Marina	2021-38/34963	PABLO PICASSO DES EMPEREURS DE L'OCEAN	Largier	0	14	AS0	0	PS0	0	1.78	12.6736	1.45	8.41	2019	2.2	63	M	1	N	Non	0	0	0	0	0	0	HD-B ED-2	0	Erreur de VmaxAo en page 2 : 1,78 m/s et non 1,72 m/s	1		0
2021-03-12	2021	2021-07-06	2021-07-06	DUPRE Valérie	2021-44/33748	NEW BLACK PEARL DU GOURMARIN	Mirkovic	0	42	AS0	0	PS0	0	1.6	10.24	1.15	5.29	2017	3.4	57	F	0	N	Non	0	0	0	0	0	1.56	HD-A ED-1	0	FR = 25% (modérément diminuée), à contrôler	1		0
2021-03-12	2021	2021-10-22	2021-10-22	VIOLET Marina	2021-67/34964	PALOMA PICASSO DES EMPEREURS DE L'OCEAN	Largier	0	14	AS0	0	PSD	D	1.3	6.76	2.46	24.2064	2019	2.2	60	F	0	NB	SSBG 1/6	1	0	0	1	0	0	HD-A ED-2	0	Légère accélération du flux transpulmonaire à explorer si confirmé de nouveau	1		0
2021-03-16	2021	2021-04-16	2021-04-16	DUBOIS Sylviane	2021-26/35631	PAVLOVA DE LA PLAINE DE VALDAINE	Mirkovic	0	42	AS0	0	PS0	0	1.93	14.8996	1.2	5.76	2019	1.5	56	F	0	NB	Non	0	0	0	0	0	0.2	HD-A ED-1	0		1		0
2021-03-23	2021	2021-04-16	2021-04-16	DIMECK Stephane	2021-05/35756	PRINCE DES OURSONS DE NEPTUNE	Bongrand	0	33	AS0	0	PS0	0	1.28	6.5536	1.11	4.9284	2019	1.5	62	M	1	NB	Non	0	0	0	0	0	1.56	HD-A ED-0	0	Examen à présent conforme - PAS DE FACTURE - DÉJÀ FACTURÉ EN FÉVRIER 2021	2	Doppler aortique à refaire (image 2D trop sombre pour juger de l'alignement de l'axe Doppler) - Manque le poids	0
2021-03-23	2021	2021-05-16	2021-05-16	FONTAINE Dorianne	2021-33/35992	POSEIDON THEVAINE DE LA BAIE BONAVISTA	Daniel	0	35	AS0	0	PS0	0	2.2	19.36	1.38	7.6176	2019	1.3	55	M	1	N	Non	0	0	0	0	0	1.56	HD-B ED-0	0		1		0
2021-03-30	2021	2021-05-16	2021-05-16	TARO Tiffany	2021-32/30908	LISKO DE LA LEGENDE DE JUPITER	Laborde	0	56	AS0	0	PS0	0	1.61	10.3684	1.31	6.8644	2015	5.3	75.5	M	1	N	Non	0	0	0	0	0	0	HD-A ED-0	0		1		0
2021-04-02	2021	2021-05-16	2021-05-16	GIROUTRU Aymeric	2021-34/34731	ROSE'WANTED OHM	Mirkovic	0	42	AS0	0	PS0	0	1.92	14.7456	0.73	2.1316	2018	2.6	61	M	1	N	Non	0	0	0	0	0	2.54	HD-A ED-0	0		1		0
2021-04-12	2021	2021-05-16	2021-05-16	LE CAR Corentin	2021-31/36006	PATCHOU DE LA TERRE DE NEAURE	Nicolle	1	31	AS0	0	PS0	0	1.96	15.3664	1.29	6.6564	2019	1.6	56.3	M	1	N	Non	0	0	0	0	0	0.39	HD-A ED-0	0		1		0
2021-04-21	2021	2021-05-16	2021-05-16	BERNARD Virginie	2021-37/36066	LITTLE BEARS ANITA	Serres	1	59	AS0	0	PS0	0	1.53	9.3636	1.22	5.9536	2019	1.7	51	F	0	N	Non	0	0	0	0	0	1.17	HD-A ED-0	0	Pas de pedigree français	1		0
2021-04-22	2021	2021-06-24	2021-06-24	DONEA Liolia	2021-12/36715	ENISEYSKAYA ZVEZDA AGATA	Hebert	0	Itinérant	AS0	0	PS0	0	1.23	6.0516	1.12	5.0176	2019	2	45	F	0	NB	Non	0	0	0	0	0	0	HD-A ED-0	0	PAS DE FACTURE - DÉJÀ FACTURÉ EN MARS 2021	2	Doppler aortique : 1 seul pic de vitesse bien défini (et non 2 ou plus) - Doppler pulmonaire : absence d'alignement axe de tir/CCVD et TP. FR=25% à revoir - A refaire.	0
2021-04-22	2021	2021-10-08	2021-10-08	RICHOMME Donovan	2021-59/36063	LITTLE BEARS ALFONSINA	Mirkovic	0	42	AS0	0	PS0	0	1.9	14.44	0.98	3.8416	2019	1.7	44	F	0	N	Non	0	0	0	0	0	1.17	HD-A ED-0	0		1		0
2021-04-23	2021	2021-05-16	2021-05-16	MENCO Martine	2019-69/29186	JERSEY ISLAND DU DOMAINE DU GRAND CROIGNES	Bongrand	0	33	AS0	0	PS0	0	1.39	7.7284	1.16	5.3824	2014	6.5	64.5	F	0	N	Non	0	0	0	0	0	0	HD-A ED-0	0	Qualité moyenne mais interprétable -PAS DE FACTURE - DÉJÀ FACTURÉ EN JANVIER 2020	3	examen 1 : Doppler aortique ininterprétable : image 2D totalement noire ne permettant pas de juger de l'alignement. Le pic des courbes spectrales n'est pas non plus visible Examen 2 : Idem : qualité toujours mauvaise des images fournies (comme celle du 1er envoi) -> Doppler aortique toujours ininterprétable : image 2D sombre à noire ne permettant pas de juger de l'alignement. Pics des courbes spe…	0
2021-04-24	2021	2021-07-06	2021-07-06	MERCADIE Marion	2021-43/33854	NALA	Lange	0	35	AS0	0	PS0	0	1.56	9.7344	1.01	4.0804	2017	3.6	45	F	0	N	Non	0	0	0	0	0	0.78	/	0	courbes spectrales moyennements définies, mais interprétables (alignement de l'axe de tir parfait).	1		0
2021-04-27	2021	2021-06-24	2021-06-24	PICARD Louis-Etienne	2021-39/35607	PLUME	Loriot	0	69	AS?	?	PS?	?	1,13?	#VALUE!	0,74?	#VALUE!	2019	1.7	55	F	0	N	Non	0	0	0	0	0	12.5	/	0	Examen toujours réalisé en mode Doppler pulsé, donc non conforme - A refaire - PAS DE FACTURE - DÉJÀ FACTURE EN JUIN 2021	1	Utilisation du mode Doppler pulsé et non continu : A REFAIRE - Absence de pedigree	0
2021-04-27	2021	2021-06-24	2021-06-24	PICARD Louis-Etienne	2021-40/33858	NAXO DU PRE DES ALPILLES	Loriot	0	69	AS?	?	PS?	?	0,95?	#VALUE!	0,78?	#VALUE!	2017	3.4	71	M	1	N	Non	0	0	0	0	0	4.69	HD-A ED-0	0	Examen toujours réalisé en mode Doppler pulsé, donc non conforme - A refaire - PAS DE FACTURE - DÉJÀ FACTURE EN JUIN 2021	1	Utilisation du mode Doppler pulsé et non continu : A REFAIRE - FR diminuée (20,8%) à contrôler - Absence de pedigree	0
2021-05-12	2021	2021-07-06	2021-07-06	EXBRAYAT Marlène	2021-46/32034	MICHIGAN DE LA GARDE DU PHOENIX	Mirkovic	0	42	AS0	0	PS0	0	2.05	16.81	1.22	5.9536	2016	4.9	51	F	0	M	Non	0	0	0	0	0	1.56	HD-A ED-0	0		1		0
2021-06-02	2021	2021-07-06	2021-07-06	PONCET Séverine	2021-45/35570	PADDY DE L'HACIENDA DES PERLES NOIRES	Menaut	1	33	AS0	0	PS0	0	2.04	16.6464	1.2	5.76	2019	1.8	46.6	F	0	N	Non	0	0	0	0	0	4.88	HD-B ED-1	0		1		0
2021-06-07	2021	2021-07-06	2021-07-06	LHERITIER François	2021-47/35555	PEPITTE DU DOMAINE DU HAMEAU DU FAYEL	Poissonnier	1	37	AS0	0	PS0	0	1.7	11.56	1.36	7.3984	2019	1.8	58.9	F	0	N	Non	0	0	0	0	0	0	HD-D ED-0	0		1		0
2021-06-29	2021	2021-04-16	2021-04-16	VEZIAT Didier	2021-21/35921	PUMBAA DE LA COLLINE AUX TILLEULS	Marçais	0	45	AS0	0	PS0	0	1.41	7.9524	0.98	3.8416	2019	1.8	53.6	M	1	M	Non	0	0	0	0	0	1.56	HD-B ED-1	0	Examen à présent conforme - PAS DE FACTURE - DÉJÀ FACTURÉ EN FÉVRIER 2021	2	Doppler pulmonaire : image non fournie. Doppler aortique : axe de tir non aligné (coupant obliquement l'aorte cranio-caudalement) expliquant la basse vitesse obtenue - A refaire	0
2021-06-18	2021	2022-07-22	2022-07-22	HYK André	2021-48/33439	NIXI-DII DU ROCHER DE LA HAUTE VILAINE	Méan-Hermanns	0	22	AS0	0	PS0	0	2	16	1.24	6.1504	2017	3.8	51	F	0	N	Non	0	0	0	0	0	2.15	HD-B ED-0	0	Examen à présent conforme - PAS DE FACTURE - DÉJÀ FACTURÉ EN JUIN 2021	2	Doppler pulmonaire : non interprétable tant que valeur des PVDs non fournie - A COMPLETER	0
2021-06-18	2021	2022-07-22	2022-07-22	DALIDEC Linda	2021-49/34834	O BONHEUR-DES-DAMES DE LA CONTREE DU MILIEU	Méan-Hermanns	0	22	AS0	0	PS0	0	1.2	5.76	0.93	3.4596	2018	2.7	57	M	1	N	Non	0	0	0	0	0	1.76	HD-A ED-3	0	Examen à présent conforme - PAS DE FACTURE - DÉJÀ FACTURÉ EN JUIN 2021	2	Doppler pulmonaire : non interprétable tant que valeur des PVDs et VDd non fournies - A COMPLETER	0
2021-07-02	2021	2021-06-24	2021-06-24	BARROUX Stéphanie	2021-41/36005	PEACH AU CLOS D'AUTREFOIS	Wojcicki	0	76	AS0	0	PS?	?	1.57	9.8596	1,03?	#VALUE!	2019	1.7	65	F	0	M	Non	0	0	0	0	0	3.91	HD-A ED-0	0	Examen à présent conforme - PAS DE FACTURE - DÉJÀ FACTURÉ EN JUIN 2021	2	Utilisation du mode Doppler pulsé et non continu, tracé ECG illisible et pics mal définis (confondus avec le tracé ECG) + Doppler aortique : absence d'alignement avec le centre de l'artère : A REFAIRE	0
2021-07-02	2021	2021-06-24	2021-06-24	BARROUX Stéphanie	2021-42/35996	POP DES COMPAGNONS DE POSEIDON	Wojcicki	0	76	AS0	0	PS?	?	1.26	6.3504	1,07?	#VALUE!	2019	1.7	60	F	0	N	Non	0	0	0	0	0	0.59	HD-A ED-0	0	Examen à présent conforme pour la sténose pulmonaire - Doppler aortique : soit image 2D sombre soit pics mal définis et/ou superposés au tracé ECG, A REFAIRE - PAS DE FACTURE - DÉJÀ FACTURE EN JUIN 2021	2	Utilisation du mode Doppler pulsé et non continu, tracé ECG ininterprétable, image 2D concomitante illisible : A REFAIRE	0
2021-07-06	2021	2021-10-08	2021-10-08	LEGER Isabelle	2021-51/35961	PATMOL DE LA PENINSULE D'AVALON	Odin	0	61	AS0	0	PS0	0	1.6	10.24	1.24	6.1504	2019	1.6	60	F	0	N	Non	0	0	0	0	0	0	HD-D ED-1	0		1		0
2021-07-15	2021	2021-10-08	2021-10-08	CROCHET Laetitia	2021-57/34155	ONDE-DE-CHOC DU PAS DE GARGANTUA	Mirkovic	0	42	AS0	0	PS0	0	1.96	15.3664	1.21	5.8564	2018	3.4	52	F	0	M	Non	0	0	0	0	0	12.5	HD-A ED-0	0		1		0
2021-07-16	2021	2021-10-08	2021-10-08	MARCOUX Rosy	2021-56/35912	PIPPA DE L'ARCHE DES PIERRES DOREES	Mirkovic	0	42	AS0	0	PS0	0	1.5	9	1.05	4.41	2019	1.7	52	F	0	NB	Non	0	0	0	0	0	10.94	HD-A ED-0	0		1		0
2021-07-19	2021	2021-10-08	2021-10-08	DUBOIS Sylviane	2021-35/33951	OMAYA DE LA PLAINE DE VALDAINE	Lorant	0	30	AS?	?	PS0	0	1,41?	#VALUE!	1.07	4.5796	2018	3.5	73	F	0	N	Non	0	0	0	0	0	0.59	HD-A ED-0	0	Doppler aortique non conforme : tracé ECG concomitant instable à plat - à refaire - Pédigrée non fourni	1		0
2021-07-21	2021	2021-10-08	2021-10-08	PONCET Séverine	2021-62/35699	PASTEL DE LA TERRE DE NEAURE	Lugardon	0	40	AS0	0	PS0	0	1.69	11.4244	1.09	4.7524	2019	1.9	46.7	F	0	NB	Non	0	0	0	0	0	2.34	/	0		1		0
2021-07-27	2021	2021-10-22	2021-10-22	LE REST Patrice	2021-69/36350	ROSEMARY DE LA BAIE DE PEMPOUL	Daniel	0	35	AS0	0	PS0	0	2.09	17.4724	1.57	9.8596	2020	1.4	70	F	0	N	Non	0	0	0	0	0	3.91	HD-A ED-0	0	Examen à présent conforme - PAS DE FACTURE - DÉJÀ FACTURÉ EN OCTOBRE 2021	2	Il manque PVDs et VDd en page 2 du formulaire	0
2021-07-27	2021	2021-10-22	2021-10-22	LE REST Patrice	2021-70/36353	RINGO DE LA BAIE DE PEMPOUL	Daniel	0	35	AS0	0	PS0	0	2.59	26.8324	1.9	14.44	2020	1.4	70	M	1	N	Non	0	0	0	0	0	3.32	HD-A ED-2	0	FR basse (21%), à contrôler	1		0
2021-07-27	2021	2021-10-22	2021-10-22	LE REST Patrice	2021-71/35959	PINK DE LA BAIE DE PEMPOUL	Daniel	0	35	AS0	0	PS0	0	2.23	19.8916	1.52	9.2416	2019	1.7	60	F	0	N	Non	0	0	0	0	0	3.91	HD-A ED-0	0		1		0
2021-07-28	2021	2021-10-08	2021-10-08	FONTAINE Dorianne	2021-53/34284	OMBRE THEVAINE	Daniel	0	35	AS0	0	PS0	0	2.31	21.3444	1.62	10.4976	2018	3.1	46	F	0	N	Non	0	0	0	0	0	0	HD-C ED-0	0	FR = 20%, à contrôler et explorer si valeur confirmée	1		0
2021-07-28	2021	2022-05-14	2022-05-14	ROBERT Claire	2022-31/34754	O'KAY DE LA BAIE DE BONAVISTA	Menaut	1	33	AS0	0	PS0	0	1.73	11.9716	1.44	8.2944	2018	2.7	70	F	0	N	Non	0	0	0	0	0	0	HD-A ED-0	0		1		0
2021-08-04	2021	2021-10-08	2021-10-08	HUVET Valentine	2021-60/34388	O'GAIA DANS LES YEUX DE TAM	Humbert	0	86	AS0	0	PS0	0	1.27	6.4516	1.02	4.1616	2018	3.4	55	F	0	M	Non	0	0	0	0	0	0	HD-A ED-0	0		1		0
2021-08-06	2021	2021-10-08	2021-10-08	GUIMIER Johann	2021-61/35240	PELENOR-NEWFIE DE LA CONTREE DU MILIEU	Muller Fleurisson	0	59	AS0	0	PS0	0	1.67	11.1556	1.12	5.0176	2019	2.5	52.5	F	0	NB	Non	0	0	0	0	0	0	/	0		1		0
2021-08-06	2021	2021-11-28	2021-11-28	BATTISTA Eric	2021-73/33019	NELSON DU HAUT SELVAGE	Haroutunian	0	itinérant	AS0	0	PS0	0	1.5	9	1	4	2017	4.2	70	M	1	N	Non	0	0	0	0	0	0.2	/	0		1		0
2021-08-09	2021	2021-10-08	2021-10-08	MINEO Mathilde	2021-58/36341	ROCK-AND-SWEET-GABBY DES TOURBILLONS DE LA PAQUINE	Mirkovic	0	42	AS0	0	PS0	0	1.55	9.61	1.4	7.84	2020	1.4	60	F	0	NB	Non	0	0	0	0	0	0	HD-A ED-0	0		1		0
2021-08-27	2021	2021-10-22	2021-10-22	EXBRAYAT Marlène	2021-72/34223	OSHI DU CLOS D'AUTREFOIS	Mirkovic	0	42	AS0	0	PS0	0	1.64	10.7584	0.97	3.7636	2018	3.4	50	F	0	N	Non	0	0	0	0	0	0	HD-A ED-0	0	N° de dossier différent sur le formulaire et dans le tableur (2021-72/34223 versus 2021-72/34226), vérifier si ok	1		0
2021-09-01	2021	2021-10-08	2021-10-08	MEIRLAEN Lida	2021-63/34953	MERMAID'S PRIDE OLIYANA	Mirkovic	0	42	AS0	0	PS0	0	1.66	11.0224	0.89	3.1684	2018	2.7	46	F	0	N	Non	0	0	0	0	0	0.39	HD-A ED-0	0		1		0
2021-09-01	2021	2021-10-08	2021-10-08	MEIRLAEN Lida	2021-64/34943	MERMAID'S PRIDE OLD FASHIONED	Mirkovic	0	42	AS0	0	PS0	0	1.52	9.2416	0.84	2.8224	2018	2.7	46	F	0	NB	Non	0	0	0	0	0	0.59	HD-A ED-2	0		1		0
2021-09-01	2021	2021-10-08	2021-10-08	MEIRLAEN Lida	2021-65/34947	MERMAID'S PRIDE OLAYINKA	Mirkovic	0	42	AS0	0	PS0	0	1.32	6.9696	1.1	4.84	2018	2.7	47	F	0	NB	Non	0	0	0	0	0	0.59	HD-A ED-1	0		1		0
2021-09-01	2021	2021-10-08	2021-10-08	MEIRLAEN Lida	2021-66/35574	PANDA DE L'HACIENDA DES PERLES NOIRES	Mirkovic	0	42	AS0	0	PS0	0	1.43	8.1796	1	4	2019	2.1	61	M	1	N	Non	0	0	0	0	0	4.88	HD-A ED-0	0		1		0
2021-09-30	2021	2021-10-22	2021-10-22	FAUSSOT Johann	2021-74/35836	PRETTY WOMAN DREAM'S TRUE	Laborde	0	44	AS0	0	PS0	0	1.71	11.6964	1.29	6.6564	2019	1.8	54.6	F	0	N	Non	0	0	0	0	0	0	HD-A ED-2	0		1		0
2021-09-30	2021	2021-10-22	2021-10-22	FAUSSOT Johann	2021-75/35066	KING OF HELLULAND TOTAL LOVE	Laborde	0	44	AS0	0	PS0	0	1.64	10.7584	1.59	10.1124	2018	2.7	71.3	F	0	N	Non	0	0	0	0	0	7.03	HD-A ED-0	0		1		0
2021-10-14	2021	2022-12-12	2022-12-12	DELACROIX Sophie	2022-63	OUKAYA FOREVER GOLDEN OAK WHY NOT AT	Mirkovic	0	42	AS0	0	PS0	0	1.92	14.7456	0.97	3.7636	2020	1.6	53	M	1	NB	Non	0	0	0	0	0	0	HD-A ED-0	0		1		0
2021-10-14	2021	2022-06-27	2022-06-27	DELACROIX Sophie	2022-36/36421	OUKAYA FOREVER RUSSELL CROWE	Mirkovic	0	42	AS0	0	PS0	0	1.44	8.2944	0.89	3.1684	2020	1.6	58	M	1	NB	Non	0	0	0	0	0	5.08	HD-C ED-3	0		1		0
2021-11-19	2021	2021-12-26	2021-12-26	TANGUY Christophe	2021-76/35989	PRESQU'ILE DE LA BAIE DE BONAVISTA	Laborde	0	56	AS0	0	PS0	0	1.54	9.4864	3.13	39.1876	2019	1.9	58	F	0	N	Non	0	0	0	0	0	1.56	HD-A ED-0	0	Sténose pulmonaire indiquée par l'écographie mais sans souffle cardiaque, ce qui est impossible. Vérifier l'auscultation et confirmer en Doppler couleur de qualité l'obstacle sténotique (cat existe aussi une IP significative)	1		0
2021-11-23	2021	2021-12-26	2021-12-26	TRICOIRE Delphine	2021-77/35026	OMAHA DES OURSONS DE L'AISNE	Hebert	0	Itinérant	AS0	0	PSD	D	1.74	12.1104	0.95	3.61	2018	2.9	58	F	0	NB	Non	0	0	0	0	0	0	HD-A ED-0	0	Manque le pédigrée	1		0
2021-12-06	2021	2021-12-26	26/12/221	BLONDE Auriane	2021-78/36456	RIYA DU DOMAINE DES HAUTES PRAIRIES	Paillet	0	95	AS0	0	PS0	0	1.68	11.2896	1.17	5.4756	2020	1.5	46	F	0	N	Non	0	0	0	0	0	3.12	HD-D ED-0	0		1		0
2021-12-07	2021	2021-12-26	2021-12-26	VOUIN Laure	2021-68/36470	RAMSES DU DOMAINE DU HAMEAU DU FAYEL	Graff	0	74	AS0	0	PS0	0	1.44	8.2944	0.93	3.4596	2020	1.6	56	M	1	NB	Non	0	0	0	0	0	0	/	0	Examen de qualité très moyenne mais interprétable - NON FACTUR2 CAR DÉJÀ FACTURE EN OCTOBRE 2021	2	Courbes spectrales du flux transpulmonaire parasitées, à refaire - il manque le poids en page 1	0
2021-12-14	2021	2022-02-14	2022-02-14	MASSE Lou	2022-03/33796	OPIUM DU DOMAINE DU FLAMBEAU	Bongrand	0	33	AS0	0	PS0	0	1.41	7.9524	1.07	4.5796	2018	3.9	55	M	1	NB	Non	0	0	0	0	0	0	HD-A	0	Qualité moyenne mais interprétable	1		0
2021-12-15	2021	2022-02-14	2022-02-14	GENTIL-PERRET Céline	2022-02/36538	PERLE DU CLOS D'AUTREFOIS	Mirkovic	0	42	AS0	0	PS0	0	2.11	17.8084	1.14	5.1984	2019	2.6	48	F	0	N	Non	0	0	0	0	0	12.89	HD-A ED-0	0		1		0
2021-12-15	2021	2022-02-14	2022-02-14	CANDE Céline	2022-04/36935	ROMY DU DOMAINE DU LAC DE GD LIEU	Girard	0	17	AS0	0	PS0	0	1.9	14.44	1.3	6.76	2020	1.4	54.8	F	0	N	Non	0	0	0	0	0	2.54	HD-A ED-0	0	FR = 25% , à vérifier et surveiler si confirmé	1		0
2021-12-21	2021	2022-02-14	2022-02-14	THIEBAUT Laura	2022-13/36413	OUKAYA FOREVER RUN THE WORLD	Ozenne	0	50	AS0	0	PS?	?	1.39	7.7284	1?	#VALUE!	2020	1.8	52	F	0	NB	Non	0	0	0	0	0	0.2	HD-B ED-0	0	Doppler pulmonaire : courbes spectrales mal définies et/ou sombres (donc illisibles) et/ou Doppler pulsé et/ou absence d'alignement entre l'axe de tir et l'artère selon les images fournies + manque a valeur de PVDs en page 2 du formulaire	1		0
2021-12-21	2021	2023-04-10	2023-04-10	DELACROIX Sophie	2023-22/37175	OUKAYA FOREVER ROULETTE RUSSE	Mirkovic	0	42	AS0	0	PS0	0	1.33	7.0756	0.92	3.3856	2020	1.3	54	F	0	NB	Non	0	0	0	0	0	0	HD-B ED-1	0	Pas de pédigrée fourni (vérifier le n°LOF)	1		0
2021-12-22	2021	2022-02-14	2022-02-14	BOUET Marie	2022-01/33322	NEW TONE	Odin	0	61	AS0	0	PS0	0	1.41	7.9524	1.32	6.9696	2017	4.2	70	M	1	N	Non	0	0	0	0	0	0	HD-A ED-0	0		1		0
2021-12-22	2021	2022-02-14	2022-02-14	MAUSSIRE Stéphane	2022-12/36700	RED HOT CHILI PEPPERS DES GARDIENS D'EROS	Boujard	0	85	AS0	0	PS0	0	1.53	9.3636	1.33	7.0756	2020	1.4	47	F	0	NB	Non	0	0	0	0	0	0.39	HD-A ED-0	0		1		0
2021-12-22	2021	2022-02-14	2022-02-14	MAUSSIRE Stéphane	2022-11/36713	RHAPSODIE BROWN DU DOMAINE DU GRAND CROIGNES	Boujard	0	85	AS0	0	PS0	0	2.06	16.9744	1.83	13.3956	2020	1.4	50	F	0	M	Non	0	0	0	0	0	0.2	HD-A ED-3	0		1		0
2021-12-22	2021	2022-02-14	2022-02-14	MAUSSIRE Stéphane	2022-10/36792	RADAGAST LE MAGICIEN DE LA CONTREE DU MILIEU	Boujard	0	85	AS0	0	PS0	0	1.7	11.56	1.63	10.6276	2020	1.5	61	M	1	NB	Non	0	0	0	0	0	0.2	HD-A ED-0	0	Examen à présent conforme - PAS DE FACTURE - DÉJÀ FACTURÉ EN OCTOBRE 2021	2	Doppler aortique : ECG non interprétable (tracé plat) et aorte non déroulée longitudinalement	0
2022-01-07	2022	2022-02-14	2022-02-14	MAUSSIRE Stéphane	2022-09/36922	RIVAGE DU DOMAINE DU LAC DE GD LIEU	Boujard	0	85	AS0	0	PS0	0	1.94	15.0544	1.57	9.8596	2020	1.6	60	F	0	N	Non	0	0	0	0	0	3.91	HD-B ED-0	0		1		0
2022-01-07	2022	2022-02-14	2022-02-14	MAUSSIRE Stéphane	2022-08/36743	R'ABLE DE LA RIVE DE GLOVERTOWN	Boujard	0	85	AS0	0	PS0	0	1.88	14.1376	1.24	6.1504	2020	1.4	53	F	0	N	Non	0	0	0	0	0	0	HD-A ED-0	0		1		0
2022-01-17	2022	2022-02-14	2022-02-14	DIDIER-ROLLAND Laurence	2022-07/38456	MISSISSIPPI-MISSOURI NESS	Mirkovic	0	42	AS0	0	PS0	0	1.49	8.8804	1.09	4.7524	2020	1.3	52	M	1	NB	Non	0	0	0	0	0	3.12	HD-A ED-0	0		1		0
2022-01-24	2022	2022-02-14	2022-02-14	BADOUD Christine	2022-06/36637	RAISON D ETRE KI SALVER AL MOR	Mirkovic	0	42	AS0	0	PS0	0	1.66	11.0224	1.35	7.29	2020	1.6	62	M	1	M	Non	0	0	0	0	0	0	/	0		1		0
2022-01-24	2022	2022-04-23	2022-04-23	RUIZ Karine	2022-19/36380	RIVER TSANGPO DE LA TERRE DE NEAURE	Nicolle	1	Itinérante spécialiste	AS0	0	PS0	0	1.8	12.96	1.17	5.4756	2020	1.7	48	F	0	M	Non	0	0	0	0	0	0.39	HD-A ED-0	0		1		0
2022-01-24	2022	2022-04-23	2022-04-23	RUIZ Karine	2022-20/37538	ROAD-OF-SHERPA DE LA TERRE DE NEAURE	Nicolle	1	Itinérante spécialiste	AS0	0	PS0	0	1.81	13.1044	1.01	4.0804	2020	1.3	46	F	0	NB	Non	0	0	0	0	0	0.39	HD-A ED-0	0		1		0
2022-01-31	2022	2022-03-18	2022-03-18	POSTAIRE Mathilde	2022-14/36969	RIBELLA DE LA BAIE DE PEMPOUL	Daniel	0	35	AS0	0	PS0	0	2.2	19.36	1.83	13.3956	2020	1.3	47	F	0	NB	Non	0	0	0	0	0	12.7	HD-A ED-0	0		1		0
2022-02-02	2022	2022-02-14	2022-02-14	BADOUD Christine	2022-05/35891	PREM'S KI SALVER AL MOR	Mirkovic	0	42	AS0	0	PS0	0	2.22	19.7136	1.33	7.0756	2019	2.4	57	F	0	N	Non	0	0	0	0	0	0.78	/	0		1		0
2022-02-10	2022	2022-04-23	2022-04-23	QUENIART David	2022-17/33378	NALA DE LA PRAIRIE DE L'ODAVELIE	Haelewyn	0	59	AS0	0	PS0	0	1.8	12.96	1	4	2017	4.5	57	F	0	N	Non	0	0	0	0	0	0.39	HD-A ED-0	0		1		0
2022-02-23	2022	2022-04-23	2022-04-23	ANTONIO Luis	2022-16/35611	PUNKY	Mirkovic	0	42	AS0	0	PS0	0	1.41	7.9524	1.04	4.3264	2019	2.5	55	F	0	NB	Non	0	0	0	0	0	0	HD-A ED-0	0		1		0
2022-02-23	2022	2022-04-23	2022-04-23	TONIN Celine	2022-21/36827	RIVAGE D'ENTRE TERRE ET MER	Cauvin	0	6	AS0	0	PS0	0	1.8	12.96	1.37	7.5076	2020	1.5	53.5	F	0	N	Non	0	0	0	0	0	0.39	HD-A ED-0	0		1		0
2022-02-28	2022	2022-03-18	2022-03-18	TOUSSAINT Céline	2022-23/36338	OUKAYA FOREVER REMEMBER ME AN ANGEL	Mirkovic	0	42	AS0	0	PS0	0	2.01	16.1604	1.44	8.2944	2020	2.1	55	F	0	NB	Non	0	0	0	0	0	0	HD-B ED-0	0		1		0
2022-03-03	2022	2022-04-16	2022-04-16	COUADIER Jérôme	2022-24/-	JACKPOT MAROTEAM	Haelewyn	0	59	AS0	0	PS0	0	1.9	14.44	1.5	9	2020	1.7	54	M	1	N	Non	0	0	0	0	0	3.91	HD-A ED-0	0		1		0
2022-03-11	2022	2022-04-23	2022-04-23	CHAPELLIERE Martine	2022-22/36741	RHAPSODY DES OURSONS DU VEXIN NORMAND	Clerbout	0	76	AS0	0	PS0	0	2.28	20.7936	1.45	8.41	2020	1.6	59	F	0	N	Non	0	0	0	0	0	3.12	HD-B ED-0	0		1		0
2022-03-15	2022	2022-04-16	2022-04-16	MEIRLAEN Lida	2022-25/35593	PRETTY LILY MERMAID'S PRIDE	Mirkovic	0	42	AS0	0	PS0	0	1.4	7.84	1.09	4.7524	2019	2.6	48	F	0	N	Non	0	0	0	0	0	0.78	HD-A ED-0	0		1		0
2022-03-15	2022	2022-04-16	2022-04-16	MEIRLAEN Lida	2022-26/35430	POLINA MERMAID'S PRIDE	Mirkovic	0	42	AS0	0	PS0	0	1.54	9.4864	1.3	6.76	2019	2.7	42	F	0	N	Non	0	0	0	0	0	0	HD-A	0		1		0
2022-03-15	2022	2022-04-16	2022-04-16	MEIRLAEN Lida	2022-27/36587	RYANNAH MERMAID'S PRIDE	Mirkovic	0	42	AS0	0	PS0	0	1.76	12.3904	1.1	4.84	2020	1.7	43	F	0	N	Non	0	0	0	0	0	12.7	HD-D ED-0	0		1		0
2022-03-18	2022	2022-06-06	2022-06-06	POISSON Eric	2022-32/37750	ICE PRINCE ESCAPE THE FATE	Hebert	0	itinérant	AS0	0	PS0	0	1.75	12.25	1.15	5.29	2020	2.3	55	M	1	N	Non	0	0	0	0	0	0.39	/	0	problème de numéro de dossier qui ne correspond pas au bon chien	1		0
2022-03-24	2022	2022-07-28	2022-07-28	COLLIGNON Gregory	2021-50/37288	RAINBOW WARRIOR FROM KOSMOS DES JARDINS DE VESCO	Muller Fleurisson	0	59	AS0	0	PS0	0	1.78	12.6736	1.4	7.84	2020	2.2	55	M	1	M	Non	0	0	0	0	0	0	HD-A ED-0	0	Examen à présent conforme - PAS DE FACTURE - DÉJÀ FACTURÉ EN OCTOBRE 2021	2	Mode Doppler pulsé et non continu, à refaire	0
2022-03-24	2022	2022-07-28	2022-07-28	COLLIGNON Gregory	2022-38/37006	REGGAE NIGHT DES JARDINS DE VESCO	Muller Fleurisson	0	59	AS0	0	PS0	0	2.22	19.7136	1.68	11.2896	2020	1.4	55	F	0	N	Non	0	0	0	0	0	0	HD-A ED-0	0		1		0
2022-03-24	2022	2022-07-28	2022-07-28	COLLIGNON Gregory	2022-39/37005	RAGGAMUFFIN DES JARDINS DE VESCO	Muller Fleurisson	0	59	AS0	0	PS0	0	2.21	19.5364	1.93	14.8996	2020	1.4	52	F	0	N	Non	0	0	0	0	0	0	HD-A ED-0	0		1		0
2022-03-28	2022	2022-05-14	2022-05-14	FONTAINE Dorianne	2022-29/36739	ROAZHON THEVAINE DES OURSONS DU VEXIN NORMAND	Daniel	0	35	AS0	0	PS0	0	2.1	17.64	1.61	10.3684	2020	1.6	67	F	0	N	Non	0	0	0	0	0	3.12	HD-A ED-0	0		1		0
2022-04-04	2022	2022-06-27	2022-06-27	AYGLON Corentin	2022-15/33400	NAIA DE LA COLLINE AUX TILLEULS	Brunon (initialement Beretvas)	0	63	AS0	0	PS0	0	1.57	9.8596	1.04	4.3264	2017	4.5	58	F	0	M	Non	0	0	0	0	0	1.56	HD-A ED-0	0	Examen à présent conforme - PAS DE FACTURE - DÉJÀ FACTURÉ EN MARS 2022	2	Doppler aortique : ECG absent et aorte non déroulée longitudinalement - Doppler pulmonaire : ECG absent et courbes mal définies - A refaire et compléter (manque le poids en page 1 du formulaire)	0
2022-04-05	2022	2022-12-12	2022-12-12	DELACROIX Sophie	2022-64/37758	OUKAYA FOREVER SANS MOT DIRE	Mirkovic	0	42	AS0	0	PS0	0	1.18	5.5696	0.84	2.8224	2021	1.3	57	F	0	NB	Non	0	0	0	0	0	0	HD-A ED-0	0		1		0
2022-04-05	2022	2022-06-27	2022-06-27	DELACROIX Sophie	2022-37/37479	OUKAYA FOREVER RAINBOW MAKER	Mirkovic	0	42	AS0	0	PS0	0	1.97	15.5236	1.12	5.0176	2020	1.4	62	M	1	N	Non	0	0	0	0	0	0	HD-A ED-0	0		1		0
2022-04-12	2022	2022-05-14	2022-05-14	MARCOUX Rosy	2022-28/34103	OPIUM DE L'ARCHE DES PIERRES DOREES	Mirkovic	0	42	AS0	0	PS0	0	1.62	10.4976	0.81	2.6244	2018	4	50	F	0	N	Non	0	0	0	0	0	0.2	HD-A ED-0	0		1		0
2022-04-25	2022	2022-07-28	2022-07-28	COLLIGNON Gregory	2021-52/35189	PANDORA DES JARDINS DE VESCO	Muller Fleurisson	0	59	AS0	0	PSD	D	1.42	8.0656	2,63?	#VALUE!	2019	3	46.5	M	1	N	Non	0	0	0	0	0	14.65	HD-A ED-0	0	Examen à présent conforme pour la sténose aortique mais statut douteux pour la sténose pulmonaire en raison de la Vmax, à compléter - NON FACTURE CAR DÉJÀ FACTURE EN OCTOBRE 2021	2	Mode Doppler pulsé et non continu, à refaire	0
2022-04-25	2022	2022-07-28	2022-07-28	COLLIGNON Gregory	2021-54/35194	PIMPRENELLE DES JARDINS DE VESCO	Muller Fleurisson	0	59	AS0	0	PS0	0	1.95	15.21	1.15	5.29	2019	3	40.5	F	0	N	Non	0	0	0	0	0	14.65	HD-A ED-0	0	Examen à présent conforme - PAS DE FACTURE - DÉJÀ FACTURÉ EN OCTOBRE 2021	2	Mode Doppler pulsé et non continu, à refaire - Pédigré non fourni	0
2022-04-28	2022	2022-05-14	2022-05-14	ROBERT Claire	2022-30/34865	OLIA	Menaut	1	33	AS0	0	PS0	0	2.53	25.6036	1.58	9.9856	2018	3.4	55	F	0	N	Non	0	0	0	0	0	0	HD-A ED-3	0		1		0
2022-05-11	2022	2022-04-23	2022-04-23	BROSSAUD Dimitri	2022-18/34979	PARKER LEWIS DE LA LEGENDE DE JUPITER	Josens	0	44	AS0	0	PS0	0	1.8	12.96	1.22	5.9536	2019	1.4	58.4	M	1	N	Non	0	0	0	0	0	12.7	HD-B ED-0	0	Examen à présent conforme - PAS DE FACTURE - DÉJÀ FACTURÉ EN MAI 2021	2	Utilisation du mode Doppler pulsé et non continu, à refaire. FR basse (21%) à vérifier	0
2022-05-31	2022	2022-06-27	2022-06-27	CRESSON TAHON Marie claude	2022-33/38349	EASY RIDER PLACE ON EARTH	Mirkovic	0	42	AS0	0	PS0	0	1.86	13.8384	1.51	9.1204	2021	1.3	62	M	1	NB	Non	0	0	0	0	0	0	HD-A ED-0	0		1		0
2022-06-09	2022	2022-06-27	2022-06-27	MOREAU Loïc	2022-34/37203	RIZZO DE L'ANSE NOIRE	Loarer	0	22	AS0	0	PS0	0	1.55	9.61	0.99	3.9204	2020	1.6	50.1	F	0	NB	Non	0	0	0	0	0	1.95	HD-A	0		1		0
2022-06-15	2022	2023-12-26	2023-12-26	MICHEL Olivier	2023-75/37413	SANDY OLLSON NEWTON JOHN DU DOMAINE DE TAENNCHEL	Poirier	0	67	AS0	0	PS?	?	2.15	18.49	1,84?	#VALUE!	2021	1.4	42	F	0	N	Non	0	0	0	0	0	0.2	HD-A ED-0	0	Doppler pulmonaire : courbes spectrales mal définies (notamment les pics) : à refaire	1		0
2022-06-23	2022	2022-07-28	2022-07-28	POINSOT Christelle	2022-40/36756	RAFALE AU CLOS D'AUTREFOIS	Jaudon	0	1	AS0	0	PS0	0	1.51	9.1204	1.24	6.1504	2020	1.8	53	F	0	N	Non	0	0	0	0	0	3.91	HD-A ED-0	0		1		0
2022-06-23	2022	2022-07-28	2022-07-28	POINSOT Christelle	2022-41/37551	RESCUE AU CLOS D'AUTREFOIS	Jaudon	0	1	AS0	0	PS0	0	2.04	16.6464	1.1	4.84	2020	1.6	55.7	F	0	M	Non	0	0	0	0	0	8.2	HD-A ED-0	0		1		0
2022-06-23	2022	2022-07-28	2022-07-28	POINSOT Christelle	2022-42/	OUR BALTIC JEWEL NIUFIDEA EVANS ROYAL LEO	Jaudon	0	1	AS0	0	PS0	0	2.32	21.5296	1.14	5.1984	2020	2	55	M	1	M	Non	0	0	0	0	0	2.54	HD-C	0		1		0
2023-06-28	2023	2023-12-26	2023-12-26	MICHEL Olivier	2023-77/39048	TARTINE ET CHOCOLAT DU DOMAINE DE TAENNCHEL	Poirier	0	67	ASD	D	PS0	0	2.65	28.09	1.38	7.6176	2022	1.3	40	F	0	N	SSBG 1/6	1	0	0	1	0	0.59	HD-A ED-0	0	Vmax du flux transaortique "limite supérieure" mais flux indiqué comme laminaire au Doppler pulsé. Une sténose aortique mineure focale est néanmoins possible (comme l'indique l'échographiste mais celle-ci doit être confirmée en mode Doppler couleur (voies droite et gauche). Une autre cause à l'accélération du flux doit aussi être recherchée avant de conclure à une sténose.	1
2022-07-01	2022	2022-12-12	2022-12-12	MICHEL Olivier	2022-59/35648	POUR QUE L'HISTOIRE CONTINUE DU DOMAINE DE TAENNCHEL	Poirier	0	67	AS0	0	PS0	0	1.63	10.6276	1.59	10.1124	2019	2	57	M	1	N	Non	0	0	0	0	0	13.28	HD-A ED-0	0	examen de qualité moyenne mais interprétable	1		0
2022-07-04	2022	2022-09-12	2022-09-12	VERNET Christine	2022-48/37186	RENJO DE LA TERRE DES OURS	Ribas	1	13	AS0	0	PS0	0	1.46	8.5264	1.17	5.4756	2020	1.6	60	M	1	N	Non	0	0	0	0	0	6.45	HD-A ED-0	0		1		0
2022-07-06	2022	2022-09-12	2022-09-12	HUBER Marie-Laure	2022-44/37509	ROSE DU CLAN D'EOLE	Humbert	0	86	AS0	0	PS?	?	1.69	11.4244	1,3?	#VALUE!	2020	2.2	52	F	0	M	Non	0	0	0	0	0	10.35	HD-D ED-0	0		1		0
2022-07-08	2022	2022-09-12	2022-09-12	VIOLET Marina	2022-45/37749	MONTEVENTO'S GIANLORENZO BERNINI DIT ARCAS	Largier	0	14	AS0	0	PS0	0	1.4	7.84	1.4	7.84	2020	1.7	60	M	1	NB	Non	0	0	0	0	0	9.38	HD-A ED-0	0		1		0
2022-07-08	2022	2022-09-12	2022-09-12	VIOLET Marina	2022-46/36946	RAN KOLGA DES EMPEREURS DE L'OCEAN	Largier	0	14	AS0	0	PS0	0	1.8	12.96	1.4	7.84	2020	1.7	54	F	0	N	Non	0	0	0	0	0	0	HD-A ED-0	0		1		0
2022-07-08	2022	2022-07-28	2022-07-28	MOREAU Laurence	2022-35/37000	RYDELL DU ROCHER DE LA HAUTE VILAINE	Loarer	0	22	AS0	0	PS0	0	1.88	14.1376	1.24	6.1504	2020	1.7	58	M	1	NB	Non	0	0	0	0	0	0.39	HD-A ED-0	0	Examen à présent conforme - PAS DE FACTURE - DÉJÀ FACTURÉ EN JUIN 2022	2	Tracé ECG concomitant parasité. A refaire. NB : erreur de date en page 2 du formulaire	0
2022-07-11	2022	2023-05-20	2023-05-20	GUERINI Nathalie	2023-37/36821	REMEMBER DU CLOS DES ABYSSES DE PROVENCE	Mirkovic	0	42	AS0	0	PS0	0	1.98	15.6816	1.5	9	2020	1.9	55	F	0	N	Non	0	0	0	0	0	0	HD-A ED-0	0		1		0
2022-07-11	2022	2023-05-20	2023-05-20	GUERINI Nathalie	2023-38/36808	REINA DEL FLOW DU CLOS DES ABYSSES DE PROVENCE	Mirkovic	0	42	AS0	0	PS0	0	1.76	12.3904	1.09	4.7524	2020	1.9	60	F	0	N	Non	0	0	0	0	0	3.91	HD-A ED-0	0		1		0
2022-07-15	2022	2022-12-12	2022-12-12	DELACROIX Sophie	2022-62/38008	OUKAYA FOREVER STORMTOOPER	Mirkovic	0	42	AS0	0	PS0	0	1.4	7.84	1.07	4.5796	2021	1.4	59	M	1	NB	Non	0	0	0	0	0	0	HD-A ED-0	0		1		0
2022-07-15	2022	2022-09-12	2022-09-12	THOMAS Eric	2022-47/37459	SULTANS OF SWING DE LA CONTREE DU MILIEU	Mirkovic	0	42	AS0	0	PS0	0	1.62	10.4976	1.14	5.1984	2021	1.5	57	M	1	N	Non	0	0	0	0	0	0	HD-A ED-0	0		1		0
2022-07-26	2022	2022-09-12	2022-09-12	TONIN Celine	2022-49/36826	RECTO-VERSO D'ENTRE TERRE ET MER	Rault-cassagnes	0	6	AS0	0	PS0	0	1.68	11.2896	1.14	5.1984	2020	1.8		M	1	NB	Non	0	0	0	0	0	0.39	HD-A ED-0	0	poids manquant mais interprétable	1		0
2022-08-09	2022	2022-09-12	2022-09-12	TONIN Celine	2022-50/37782	SOUPIR D'AMOUR D'ENTRE TERRE ET MER	Cauvin	0	6	AS0	0	PS0	0	1.8	12.96	1.27	6.4516	2020	1.4	56	F	0	NB	Non	0	0	0	0	0	0.39	HD-D ED-0	0	Doppler aortique de qualité moyenne mais interprétable	1		0
2022-08-12	2022	2022-09-12	2022-09-12	LEBAS Sylvie	2022-51/34864	ORLA	Briaud	0	64	AS0	0	PS0	0	1.92	14.7456	1.35	7.29	2018	3.7	55	F	0	N	Non	0	0	0	0	0	0	HD-C ED-0	0		1		0
2022-09-29	2022	2022-12-12	2022-12-12	GUILLOT Coralie	2022-58/37895	GREEN PEARL STEECY	Mirkovic	0	42	AS0	0	PS0	0	1.6	10.24	1.2	5.76	2021	1.4	45	F	0	N	Non	0	0	0	0	0	0	HD-A ED-0	0		1		0
2022-11-04	2022	2022-12-12	2022-12-12	DROILLARD Patrice	2022-60/37763	OUKAYA FOREVER SILENCE RADIO DIT SHOGUN	Boujard	0	85	AS0	0	PS0	0	1.5	9	1.29	6.6564	2021	1.8	72	M	1	NB	Non	0	0	0	0	0	0	HD-A ED-0	0	examen de qualité moyenne mais interprétable	1		0
2022-11-07	2022	2022-12-12	2022-12-12	RUIZ Karine	2022-61/37756	SIWALIK DE LA TERRE DE NEAURE	Nicolle	1	Itinérante spécialiste	AS0	0	PS0	0	1.79	12.8164	1.38	7.6176	2021	1.8	48	F	0	N	Non	0	0	0	0	0	12.7	HD-A ED-0	0		1		0
2022-11-14	2022	2023-03-20	2023-03-20	COLLIGNON Gregory	2023-08/37898	SOLAR IMPULSE DU DOMAINE DE L'OURSON BRUN	Muller Fleurisson	0	59	AS0	0	PS0	0	2.17	18.8356	1.48	8.7616	2021	1.6	59	M	1	M	Non	0	0	0	0	0	0.2	HD-A ED-0	0		1		0
2022-11-20	2022	2023-04-10	2023-04-10	COUADIER Jérôme	2023-14/38653	KING OF HELLULAND FEMME LUXE	Freson	0	59	AS0	0	PS?	?	1.76	12.3904	0,61?	#VALUE!	2021	1.2	55	F	0	N	Non	0	0	0	0	0	6.64	HD-A ED-0	0	Doppler pulmonaire à refaire : utilisation du mode Doppler pulsé (et non continu)	1		0
2022-11-21	2022	2023-05-20	2023-05-20	LE REST Patrice	2023-25/36971	RASTA DE LA BAIE DE PEMPOUL	Daniel	0	35	ASD	D	PS0	0	2.71	29.3764	2	16	2020	2.1	55	F	0	NB	Non	0	0	0	0	0	12.7	HD-A ED-0	0	Vitesse du flux transaortique légèrement augmentée (2,71 m/s et non 2,61 m/s comme indiqué dans le formulaire). Origine actuelle de cette accélértion non déterminée, à préciser (sténose aortique focale à exclure).	1		0
2022-11-21	2022	2023-05-20	2023-05-20	LE REST Patrice	2023-26/38004	SHAKIRA DE LA BAIE DE PEMPOUL	Daniel	0	35	AS0	0	PS0	0	2.46	24.2064	2	16	2021	1.6		F	0	N	Non	0	0	0	0	0	12.7	HD-A ED-0	0	poids manquant mais interprétable	1		0
2022-11-21	2022	2023-05-20	2023-05-20	LE REST Patrice	2023-28/38354	SHADOW DE LA BAIE DE PEMPOUL	Daniel	0	35	AS0	0	PS0	0	2.11	17.8084	1.71	11.6964	2021	1.3		M	1	NB	Non	0	0	0	0	0	11.91	HD-A ED-0	0	poids manquant mais interprétable	1		0
2022-11-21	2022	2023-05-20	2023-05-20	LE REST Patrice	2023-27/38005	SHEILA DE LA BAIE DE PEMPOUL	Daniel	0	35	AS0	0	PS0	0	2.5	25	1.92	14.7456	2021	1.6	55	F	0	N	Non	0	0	0	0	0	12.7	HD-A ED-0	0		1		0
2022-11-28	2022	2023-01-22	2023-01-22	DIEBOLD Jacky	2022-65/35417	PEARL DE LA COLLINE DU GALGENBERG	Poirier	0	67	AS0	0	PS0	0	1.85	13.69	1.25	6.25	2019	3.6	62	F	0	NB	Non	0	0	0	0	0	0.39	HD-A ED-0	0	examen de qualité moyenne mais interprétable	1		0
2022-11-28	2022	2023-01-22	2023-01-22	CLENQUET Olivier	2023-02/37972	OUKAYA FOREVER SOLO HAN	Müller	0	59	AS0	0	PS0	0	1.26	6.3504	1.16	5.3824	2021	1.8	65	M	1	NB	Non	0	0	0	0	0	0	HD-A ED-0	0		1
2022-12-19	2022	2023-01-22	2023-01-22	BOYER Julien	2023-03/36836	ROMY DU DOMAINE DES HAUTES PRAIRIES	Poissonnier	1	37	AS0	0	PS0	0	1.85	13.69	1.58	9.9856	2020	2.2	55.5	F	0	N	Non	0	0	0	0	0	5.08	HD-A ED-0	0		1
2022-12-23	2022	2023-01-22	2023-01-22	SOULA Marie-Ange	2023-01/37536	REBELLE DE LA FERME DE TERRANOVA	Rault-cassagnes	0	6	AS0	0	PS0	0	1.6	10.24	1.4	7.84	2020	2.3	58	F	0	NB	Non	0	0	0	0	0	0	HD-A ED-0	0		1		0
2022-12-28	2022	2023-01-22	2023-01-22	GUILLOT Coralie	2023-04/39623	ELDORADO KING OF HELLULAND	Mirkovic	0	42	AS0	0	PS0	0	1.6	10.24	0.97	3.7636	2021	1.3	64	M	1	N	Non	0	0	0	0	0	5.86	HD-A ED-0	0		1		0
2023-01-05	2023	2023-03-20	2023-03-20	GIRARDOT Marylène	2023-11/37263	OUKAYA FOREVER PLANETE AU TRESOR	Bourdet-Laurent	0	25	AS0	0	PS0	0	1.3	6.76	1.27	6.4516	2019	3.1	60	M	1	NB	Non	0	0	0	0	0	1.56	HD-A ED-0	0	Examen doppler aortique à présent conforme (bien que date de l'examen et valeur de Vmax non indiquées : interprétable)	2	Examen non conforme pour la sténose aortique : absence d'alignement entre l'aorte et l'axe de tir (ce dernier traverse obliquement l'artère au lieu de rester en son centre)
2023-01-11	2023	2023-03-20	2023-03-20	HOAREAU Stéphane	2023-09/	VALKIRIYA SNEZHNAYA LEGENDA	Visée	0	974	AS0	0	PS0	0	2.45	24.01	1.46	8.5264	2021	1.5	52	F	0	N	Non	0	0	0	0	0	0	/	0		1
2023-01-13	2023	2023-04-10	2023-04-10	VENAULT Jean-Marc	2023-15/36745	RIKUJI DE LA RIVE DE GLOVERTOWN	Martel	0	31	AS?	?	PS?	?	2.3	21.16	2.3	21.16	2020	2.4		M	1	N	Non	0	0	0	0	0	0	HD-A ED-0	0	tableau en page 2 non complet (il manque 5 valeurs sur les 16 demandées) - poids manquant en page 1 - Doppler pulmonaire : Vmax légèrement augmentée (Vmax = 2,3 m/s) à explorer	1
2023-01-18	2023	2023-03-20	2023-03-20	BEGHIN Vincent	2023-10/29998	LEGEND OF THOR DES TRESORS D'ASGARD	Guilhot	0	90	AS0	0	PS0	0	1.27	6.4516	1.11	4.9284	2015	7.9	54.4	M	1	NB	Non	0	0	0	0	0	0	HD-A ED-2	0		1
2023-01-24	2023	2023-04-10	2023-04-10	ROLLAND Alain	2023-16/36745	DENIEUWE LINDEHOF SALLY	Méan-Hermanns	0	22	AS0	0	PS0	0	1.5	9	0.91	3.3124	2021	1.9	50	F	0	M	Non	0	0	0	0	0	0	HD-A ED-0	0		1
2023-01-24	2023	2023-04-10	2023-04-10	ROLLAND Alain	2023-17/37563	SŒUR MARIE CLARENCE DE LA PRINCE GALLO	Méan-Hermanns	0	22	AS0	0	PS0	0	2	16	1.3	6.76	2021	2	60	F	0	N	Non	0	0	0	0	0	0	HD-C ED-0	0		1
2023-02-01	2023	2023-03-20	2023-03-20	DUCLOS Nathalie	2023-12/35841	PAOLA DES EMBRUNS DES FALAISES DE RAVEN	Daniel	0	35	AS0	0	PS0	0	2.46	24.2064	1.75	12.25	2019	3.4	65	F	0	N	Non	0	0	0	0	0	1.17	HD-A ED-0	0	pb de numero de dossier	1
2023-02-07	2023	2023-04-10	2023-04-10	BENOIT Fanny	2023-13/36954	REPLAY RHAPSODIE DU DOMAINE DU LAC DE GRAND LIEU	Begin	0	54	AS?	?	PS?	?	1.5	9	0.8	2.56	2020	2.4	64.5	F	0	N	Non	0	0	0	0	0	2.54	HD-A ED-0	0	Examen non conforme : 1) utilisation du mode Doppler pulsé (et non continu) 2) axe de tir non aligné pour le Doppler aortique car voie parasternale droite (et non gauche) utilisée 3) absence de tracé ECG concomitant pour 2 clichés fournis	1
2023-02-08	2023	2023-07-12	2023-07-12	BROUDIN Logan	2023-43/37884	SWEET DREAM DE LA ROSÉE DES OURS BRUNS	Gilbert	0	79	AS?	?	PS?	?	1,61?	#VALUE!	0,72?	#VALUE!	2021	1.7	64	F	0	M	Non	0	0	0	0	0	0.2	HD-A ED-0	0	Examen non conforme : usage du mode Doppler pulsé (et non continu), aorte non déroulée (invisible sur le cliché fourni ne correspondant pas à une coupe apicale 5 cavités) - A refaire	1
2023-02-13	2023	2023-03-20	2023-03-20	CHAPELLIERE Martine	2023-05/38517	EMPRESS OF MY HEART AVALON POLONIA	Clerbout	0	76	AS0	0	PS0	0	1.87	13.9876	1.55	9.61	2021	1.7	59	F	0	M	Non	0	0	0	0	0	0	/	0		1		0
2023-02-23	2023	2023-12-26	2023-12-26	COUADIER Jérôme	2023-69/	KING OF HELLULAND BLUE OCEAN	Haelewyn	0	59	AS0	0	PS0	0	1.8	12.96	1.2	5.76	2020	2.5	56	F	0	N	Non	0	0	0	0	0	0.78	/	0	ESV gauches monomorphes à surveiller par tracé ECG	1
2023-03-06	2023	2023-04-10	2023-04-10	DELACROIX Sophie	2023/21/38747	OUKAYA FOREVER SOIS BELLE ET TAIS TOI	Mirkovic	0	42	AS0	0	PS0	0	1.51	9.1204	0.87	3.0276	2021	1.4	43	F	0	NB	Non	0	0	0	0	0	2.34	HD-A ED-0	0		1
2023-03-06	2023	2023-10-30	2023-10-30	FERNANDEZ Sophie	2023-65/38359	SELENE DU SOUFFLE DES OMBRES NOIRES	Mirkovic	0	42	AS0	0	PS0	0	1.71	11.6964	1.11	4.9284	2021	1.5	50	F	0	NB	Non	0	0	0	0	0	5.86	HD-A ED-0	0		1
2023-03-07	2023	2023-04-10	2023-04-10	LE BERRE Gonzague	2023-18/36934	RAY BAN DU DOMAINE DU LAC DU GRAND LIEU	Laborde	0	56	AS0	0	PS0	0	2.15	18.49	1.68	11.2896	2020	2.5	46	F	0	N	Non	0	0	0	0	0	2.54	HD-A ED-0	0	Insuffisance aortique très modérée	1		0
2023-03-07	2023	2023-07-12	2023-07-12	BROUDIN Logan	2023-44/39759	ETERNAL OF FLAME AVALON POLONIA	Lebon	0	79	AS?	?	PS?	?	0,65?	#VALUE!	0,68?	#VALUE!	2021	1.8	53	M	1	M	Non	0	0	0	0	0	0.39	/	0	Examen non conforme : Doppler aortique : impossibilité de vérifier l'alignement entre l'aorte et l'axe de tir Doppler (image 2D noire) - Doppler pulmonaire : courbes spectrales hachurées de contours et pics mal définis - A refaire	1
2023-03-13	2023	2023-04-10	2023-04-10	AUMAITRE Marie-Pierre	2023-19/38961	OUKAYA FOREVER STAIRWAY TO HEAVEN	Mirkovic	0	42	AS0	0	PS0	0	1.62	10.4976	0.88	3.0976	2021	1.4	47	F	0	NB	Non	0	0	0	0	0	2.34	HD-A ED-0	0		1		0
2023-03-13	2023	2023-05-20	2023-05-20	GUERINI Nathalie	2023-36/38642	FRENCH LOVE STORY DISORANTO	Mirkovic	0	42	AS0	0	PS0	0	1.72	11.8336	1.27	6.4516	2021	1.5	47	F	0	N	Non	0	0	0	0	0	0.2	HD-A ED-0	0		1
2023-04-05	2023	2023-05-20	2023-05-20	ROBERT Kelly	2023-23/36803	REALLY WANTED ORIGINAL LIMITED EDITION	Lefrancq	0	51	AS0	0	PS0	0	1.78	12.6736	1.59	10.1124	2020	2.6	51	M	1	N	Non	0	0	0	0	0	2.54	HD-A ED-0	0	Qualité moyenne mais interprétable	1		0
2023-04-05	2023	2023-05-20	2023-05-20	GUIMIER Johann	2023-32/37461	SOUL OF SILENCE DE LA CONTRÉE DU MILIEU	Muller Fleurisson	0	59	AS0	0	PS0	0	1.84	13.5424	1.35	7.29	2021	2.2	52	F	0	N	Non	0	0	0	0	0	0	HD-A ED-0	0		1
2023-04-05	2023	2023-05-20	2023-05-20	GUIMIER Johann	2023-33/37663	SPIRIT DE LA BAIE DE PEMPOUL	Muller Fleurisson	0	59	AS0	0	PS0	0	2.02	16.3216	1.62	10.4976	2021	2.3	49	F	0	N	Non	0	0	0	0	0	11.91	HD-A ED-0	0		1
2023-04-11	2023	2023-05-20	2023-05-20	DESROCHES Philippe	2023-24/39229	REY IZ DE LA BAIE DE PEMPOUL	Daniel	0	35	AS0	0	PS0	0	1.55	9.61	0.94	3.5344	2022	1.3	56	M	1	M	Non	0	0	0	0	0	0	HD-A ED-0	0		1		0
2023-04-18	2023	2023-10-30	2023-10-30	POISSON Eric	2023-47	DARK FLIGHT BRITISH CROWN	Hebert	0	itinérant	AS0	0	PS0	0	1.38	7.6176	0.94	3.5344	2021	1.4	55	F	0	N	Non	0	0	0	0	0	0.59	HD-A ED-0	0		1
2023-04-21	2023	2023-05-20	2023-05-20	CRESSON TAHON Marie claude	2023-30/	PURPLE ORGANZA SUPER PREMIUM	Mirkovic	0	42	AS0	0	PS0	0	1.72	11.8336	1.54	9.4864	2021	1.4	46	F	0	N	Non	0	0	0	0	0	0	HD-A ED-0	0		1		0
2023-04-21	2023	2023-05-20	2023-05-20	CRESSON TAHON Marie claude	2023-31/38243	SAKURA DE LA BAIE BLANCHE	Mirkovic	0	42	AS0	0	PS0	0	1.79	12.8164	1.24	6.1504	2021	1.6	47	F	0	NB	Non	0	0	0	0	0	0	HD-A ED-0	0		1		0
2023-04-25	2023	2023-05-20	2023-05-20	PELLETIER Laetitia	2023-29/33817	ONLY YOU	Delamarche	0	64	AS0	0	PS0	0	1.9	14.44	1.1	4.84	2018	5.3	61.2	F	0	M	Non	0	0	0	0	0	0	HD-A ED-0	0		2	PVDs manquant dans le tableau en page 2 du formulaire, à compléter pour conclure à une STAP.	0
2023-05-24	2023	2023-07-12	2023-07-12	DI-NUNZIO CADONNA Ingrid	2023-39/38875	TEXA DU DOMAINE DE NOISETTE	Kallassy	0	49	AS0	0	PS0	0	1.95	15.21	1.2	5.76	2022	1.3	56	F	0	N	Non	0	0	0	0	0	0	HD-A ED-0	0		1		0
2023-06-02	2023	2023-10-30	2023-10-30	LE ROUX Ornelle	2023-48/37830	SHE DRIVES ME CRAZY DE LA POMMERAIE DU JET	Laborde	0	56	AS0	0	PS0	0	1.52	9.2416	1.29	6.6564	2021	2.1	50	F	0	N	Non	0	0	0	0	0	0.78	HD-C ED-0	0		1		0
2023-06-07	2023	2023-10-30	2023-10-30	TONIN Celine	2023-49/37779	SUCCES FOU D'ENTRE TERRE ET MER	Rault-cassagnes	0	6	AS0	0	PS0	0	1.77	12.5316	1.3	6.76	2021	2.2	63	M	1	NB	Non	0	0	0	0	0	0.39	HD-A ED-0	0	Examen à présent conforme - PAS DE FACTURE - DÉJÀ FACTURÉ EN OCTOBRE 2023	2	Poids manquant. Doppler pulmonaire : absence d'alignement axe de tir Doppler / artère (coupée obliquement par l'axe de tir : ce dernier ne rentre qu'à peine dans l'artère et en ressort cranialement juste postérieurement à l'anneau). A refaire et compléter	0
2023-06-08	2023	2023-07-12	2023-07-12	ZAROUK Sabri	2023-40/	DUSHA ROSSII ZHISNERADOSTNAYA SHTUCHKA ZHENEVRA	Serres	1	59	AS0	0	PS0	0	1.79	12.8164	1.07	4.5796	2021	1.7	53	F	0	M	Non	0	0	0	0	0	0.2	/	0		1		0
2023-06-08	2023	2023-07-12	2023-07-12	ZAROUK Sabri	2023-41/	ARABIKA IS ANTAGRADA	Serres	1	59	AS0	0	PS0	0	1.77	12.5316	1.13	5.1076	2021	1.7	52	F	0	M	Non	0	0	0	0	0	0	HD-A ED-0	0		1		0
2023-06-08	2023	2023-07-12	2023-07-12	COLOMBAI Sandrine	2023-42/38374	SHIVA DES OURSONS DE L'AISNE	Serres	1	59	AS0	0	PS0	0	1.93	14.8996	1.32	6.9696	2021	1.7	53	F	0	M	Non	0	0	0	0	0	0.39	HD-A ED-0	0		1		0
2023-06-09	2023	2023-07-12	2023-07-12	BRASME Sandrine	2023-45/39223	I'M BACK AT OURSONS DU VENT	Lamas	0	47	AS0	0	PS0	0	1.83	13.3956	1.28	6.5536	2020	3.1	58	F	0	NB	Non	0	0	0	0	0	3.12	HD-A ED-0	0		1		0
2023-06-14	2023	2023-07-12	2023-07-12	ROUSSEL Jean-Paul	2023-46/37150	RESCUE GIRL MERMAID'S PRIDE	Kallassy	0	44	AS0	0	PS0	0	1.72	11.8336	1.41	7.9524	2020	2.5	50	F	0	N	Non	0	0	0	0	0	3.12	HD-A ED-0	0		1		0
2023-06-28	2023	2023-12-26	2023-12-26	MICHEL Olivier	2023-74/37631	SALLY CARRERA 911 DU DOMAINE DE TAENNCHEL	Poirier	0	67	AS0	0	PS0	0	1.47	8.6436	1.26	6.3504	2021	2.5	50	F	0	N	Non	0	0	0	0	0	12.89	HD-A ED-0	0		1
2023-07-18	2023	2023-10-30	2023-10-30	DUBOIS Sylviane	2023-51/38964	TOSCANE DU PLATEAU DES SERINS	Mirkovic	0	42	AS0	0	PS0	0	1.73	11.9716	0.93	3.4596	2022	1.4	59	F	0	N	Non	0	0	0	0	0	0	HD-A ED-0	0		1		0
2023-07-21	2023	2023-10-30	2023-10-30	DELACROIX Sophie	2023-54/38923	OUKAYA FOREVER TERRE PROMISE	Mirkovic	0	42	AS0	0	PS0	0	1.6	10.24	0.93	3.4596	2022	1.4	53	F	0	NB	Non	0	0	0	0	0	5.08	HD-A ED-0	0		1		0
2023-07-21	2023	2023-10-30	2023-10-30	DELACROIX Sophie	2023-55/39273	OUKAYA FOREVER TREFLE A 4 FEUILLES	Mirkovic	0	42	AS0	0	PS0	0	1.46	8.5264	0.97	3.7636	2022	1.4	62	M	1	NB	Non	0	0	0	0	0	5.08	HD-A ED-0	0		1		0
2023-08-28	2023	2023-10-30	2023-10-30	DELACROIX Sophie	2023-53/39146	OUKAYA FOREVER THE WORLD IS NOT ENOUGH	Mirkovic	0	42	AS0	0	PS0	0	1.65	10.89	1.12	5.0176	2022	1.3	51	F	0	NB	Non	0	0	0	0	0	0	HD-A ED-0	0		1		0
2023-08-28	2023	2023-10-30	2023-10-30	THIEBAUT Laura	2023-61/39348	THIS IS A MAN'S WORLD OUKAYA FOREVER	Mirkovic	0	42	AS0	0	PS0	0	1.93	14.8996	1.2	5.76	2022	1.3	56	F	0	NB	Non	0	0	0	0	0	0	HD-A ED-0	0		1		0
2023-09-01	2023	2023-10-30	2023-10-30	POUILLY Gilles	2023-52/38749	PASTILLAS PARA NO SOAR DEL VALLE LARGO	Clerbout	0	76	AS0	0	PS?	?	2.01	16.1604	1,21?	#VALUE!	2022	1.8	68	M	1	N	Non	0	0	0	0	0	0	HD-A ED-0	0	Doppler pulmonaire : courbes mal définies (pics invisibles) et image 2D sombre (alignement impossible à juger). Il manque de plus la valeur de PVDs dans le tableau en page 2 pour conclure sur la cohérence de l'examen Doppler pulmonaire - A refaire	1		0
2023-09-13	2023	2023-10-30	2023-10-30	BERNARD Virginie	2023-60/38377	SHOW ME LOVE THE EDEN OF BEARS	Muller Fleurisson	0	59	AS?	?	PS?	?	?	#VALUE!	?	#VALUE!	2021	1.9	48.8	F	0	N	Non	0	0	0	0	0	0.2	HD-A ED-0	0	Absence de l'alignement axe de tir/TP (sur 3 clichés fournis l'axe de tir ne rentre pas dans l'artère ou pour un d'entre eux ne coupe que l'anneau) - A refaire et compléter	1		0
2023-09-13	2023	2320-10-30	2320-10-30	RICHOMME-CIRET Samantha	2023-62/38507	SOUPCON D'AMOUR OF SPARKLING LAKE	Mirkovic	0	42	AS0	0	PS0	0	2.16	18.6624	1.22	5.9536	2021	1.7	57	M	1	N	Non	0	0	0	0	0	2.15	HD-A ED-0	0		1		0
2023-09-13	2023	2320-10-30	2320-10-30	RICHOMME-CIRET Samantha	2023-63/38838	THE SEXY LADY OF SPARKLING LAKE	Mirkovic	0	42	AS0	0	PS0	0	1.79	12.8164	1.2	5.76	2022	1.6	48	F	0	N	Non	0	0	0	0	0	1.17	HD-A	0	Insuffisance aortique mineure sans traduction auscultatoire notée par l'échographiste	1		0
2023-09-19	2023	2320-10-30	2320-10-30	RICHOMME-CIRET Samantha	2023-64/38506	SELECT BEAUTY OF SPARKLING LAKE	Mirkovic	0	42	AS0	0	PS0	0	1.65	10.89	1.06	4.4944	2021	1.7	51	F	0	N	Non	0	0	0	0	0	2.15	HD-A ED-0	0	Insuffisance aortique mineure sans traduction auscultatoire notée par l'échographiste	1		0
2023-09-20	2023	2023-10-30	2023-10-30	BRACONNIER Carine	2023-56/38177	SYDIA THE WORLD OF NIGHT	Menaut	1	33	AS0	0	PS0	0	2	16	1.4	7.84	2021	2.1	48.1	F	0	M	Non	0	0	0	0	0	0	HD-A ED-0	0		1		0
2023-09-20	2023	2023-10-30	2023-10-30	BRACONNIER Carine	2023-57/38089	THE SECRET MY DREAM THE WORLD OF NIGHT	Menaut	1	33	AS0	0	PS0	0	1.5	9	1.1	4.84	2022	1.4	55.8	M	1	N	Non	0	0	0	0	0	0	/	0		1		0
2023-09-20	2023	2023-10-30	2023-10-30	BRACONNIER Carine	2023-58/39090	THE MAGIC NIGHT THE WORLD OF NIGHT	Menaut	1	33	AS0	0	PS0	0	1.6	10.24	1	4	2022	1.4	51.6	F	0	N	Non	0	0	0	0	0	0	/	0	FR = 26,6% (valeur limite inférieure, à surveiller par précaution)	1		0
2023-09-22	2023	2023-12-26	2023-12-26	HOAREAU Stéphane	2023-66/	SVYATOGOR OT SIBIRSKOGO MEDVEDJA	Kamola	0	974	AS0	0	PS0	0	1.33	7.0756	1.31	6.8644	2022	1.7	70	M	1	N	Non	0	0	0	0	0	0	/	0		1		0
2023-09-27	2023	2023-10-30	2023-10-30	LABORDE ROUCHE Mireille	2023-59/35314	PHOEBUS DE LA CROISÉE DES SOURCES	Menaut	1	33	AS0	0	PS0	0	1.7	11.56	1.1	4.84	2019	4.5	80	M	1	N	Non	0	0	0	0	0	0	/	0		1		0
2023-10-25	2023	2023-12-26	2023-12-26	CHARPENTIER Béatrice	2023-72/40356	VALERIANA FROM THE BEAR NECESSITIES	Haroutunian	0	Itinérant	AS0	0	PS0	0	1.5	9	1.4	7.84	2022	1.3	49	F	0	M	Non	0	0	0	0	0	0	HD-A ED-0	0		1		0
2023-10-25	2023	2023-12-26	2023-12-26	MICHEL Olivier	2023-76/39638	TEMPETE DANS LA NUIT DU DOMAINE DE TAENNCHEL	Poirier	0	67	AS0	0	PS0	0	1.88	14.1376	1.51	9.1204	2022	1.3	50	F	0	N	Non	0	0	0	0	0	6.84	HD-A ED-0	0		1
2023-10-27	2023	2023-12-26	2023-12-26	POUILLY Gilles	2023-68/38645	QUEEN OF THE NIGHT CHARIBOO	Clerbout	0	79	AS0	0	PS0	0	2.14	18.3184	1.33	7.0756	2022	1.7	52	F	0	N	Non	0	0	0	0	0	0.39	HD-C ED-0	0		1		0
2023-11-06	2023	2023-12-26	2023-12-26	POISSON Eric	2023-70/39464	TAHIA DES ARPENTS DU SOLEIL	Hebert	0	itinérant	AS0	0	PS0	0	1.37	7.5076	1.01	4.0804	2022	1.4	45	F	0	N	Non	0	0	0	0	0	6.25	/	0		1		0
2023-11-06	2023	2023-12-26	2023-12-26	POISSON Eric	2023-71/39465	TINO DES ARPENTS DU SOLEIL	Hebert	0	itinérant	AS0	0	PS0	0	1.61	10.3684	1.28	6.5536	2022	1.4	50	M	1	N	Non	0	0	0	0	0	6.25	/	0		1		0
2023-11-08	2023	2023-12-26	2023-12-26	POUILLY Gilles	2023-67/38513	VANESSA MISSISSIPI-MISSOURI	Clerbout	0	79	AS0	0	PS0	0	2.15	18.49	1.33	7.0756	2021	2.1	51	F	0	N	Non	0	0	0	0	0	0.78	HD-A	0		1		0
			00:00:00								0		0		0		0					0			1	0	0	0	0					1		0
			00:00:00								0		0		0		0					0			1	0	0	0	0					1		0
			00:00:00								0		0		0		0					0			1	0	0	0	0					1		0
			00:00:00								0		0		0		0					0			1	0	0	0	0					1		0
			00:00:00								0		0		0		0					0			1	0	0	0	0					1		0
			00:00:00								0		0		0		0					0			1	0	0	0	0					1		0
			00:00:00								0		0		0		0					0			1	0	0	0	0					1		0
			00:00:00								0		0		0		0					0			1	0	0	0	0					1		0
			00:00:00								0		0		0		0					0			1	0	0	0	0					1		0
			00:00:00								0		0		0		0					0			1	0	0	0	0					1		0
			00:00:00								0		0		0		0					0			1	0	0	0	0					1		0
			00:00:00								0		0		0		0					0			1	0	0	0	0					1		0
			00:00:00								0		0		0		0					0			1	0	0	0	0					1		0
			00:00:00								0		0		0		0					0			1	0	0	0	0					1		0
			00:00:00								0		0		0		0					0			1	0	0	0	0					1		0
			00:00:00								0		0		0		0					0			1	0	0	0	0					1		0
			00:00:00								0		0		0		0					0			1	0	0	0	0					1		0
			00:00:00								0		0		0		0					0			1	0	0	0	0					1		0
			00:00:00								0		0		0		0					0			1	0	0	0	0					1		0
			00:00:00								0		0		0		0					0			1	0	0	0	0					1		0
			00:00:00								0		0		0		0					0			1	0	0	0	0					1		0
			00:00:00								0		0		0		0					0			1	0	0	0	0					1		0
			00:00:00								0		0		0		0					0			1	0	0	0	0					1		0
			00:00:00								0		0		0		0					0			1	0	0	0	0					1		0
			00:00:00								0		0		0		0					0			1	0	0	0	0					1		0
			00:00:00								0		0		0		0					0			1	0	0	0	0					1		0
			00:00:00								0		0		0		0					0			1	0	0	0	0					1		0
			00:00:00								0		0		0		0					0			1	0	0	0	0					1		0
			00:00:00								0		0		0		0					0			1	0	0	0	0					1		0
			00:00:00								0		0		0		0					0			1	0	0	0	0					1		0
			00:00:00								0		0		0		0					0			1	0	0	0	0					1		0
			00:00:00								0		0		0		0					0			1	0	0	0	0					1		0
			00:00:00								0		0		0		0					0			1	0	0	0	0					1		0
			00:00:00								0		0		0		0					0			1	0	0	0	0					1		0
			00:00:00								0		0		0		0					0			1	0	0	0	0					1		0
			00:00:00								0		0		0		0					0			1	0	0	0	0					1		0
			00:00:00								0		0		0		0					0			1	0	0	0	0					1		0
			00:00:00								0		0		0		0					0			1	0	0	0	0					1		0
			00:00:00								0		0		0		0					0			1	0	0	0	0					1		0
			00:00:00								0		0		0		0					0			1	0	0	0	0					1		0
			00:00:00								0		0		0		0					0			1	0	0	0	0					1		0
			00:00:00								0		0		0		0					0			1	0	0	0	0					1		0
			00:00:00								0		0		0		0					0			1	0	0	0	0					1		0
			00:00:00								0		0		0		0					0			1	0	0	0	0					1		0
			00:00:00								0		0		0		0					0			1	0	0	0	0					1		0
			00:00:00								0		0		0		0					0			1	0	0	0	0					1		0
			00:00:00								0		0		0		0					0			1	0	0	0	0					1		0
			00:00:00								0		0		0		0					0			1	0	0	0	0					1		0
			00:00:00								0		0		0		0					0			1	0	0	0	0					1		0
			00:00:00								0		0		0		0					0			1	0	0	0	0					1		0
			00:00:00								0		0		0		0					0			1	0	0	0	0					1		0
			00:00:00								0		0		0		0					0			1	0	0	0	0					1		0
			00:00:00								0		0		0		0					0			1	0	0	0	0					1		0
			00:00:00								0		0		0		0					0			1	0	0	0	0					1		0
			00:00:00								0		0		0		0					0			1	0	0	0	0					1		0
			00:00:00								0		0		0		0					0			1	0	0	0	0					1		0
			00:00:00								0		0		0		0					0			1	0	0	0	0					1		0
			00:00:00								0		0		0		0					0			1	0	0	0	0					1		0
			00:00:00								0		0		0		0					0			1	0	0	0	0					1		0
			00:00:00								0		0		0		0					0			1	0	0	0	0					1		0
			00:00:00								0		0		0		0					0			1	0	0	0	0					1		0
			00:00:00								0		0		0		0					0			1	0	0	0	0					1		0
			00:00:00								0		0		0		0					0			1	0	0	0	0					1		0
			00:00:00								0		0		0		0					0			1	0	0	0	0					1		0
			00:00:00								0		0		0		0					0			1	0	0	0	0					1		0
			00:00:00								0		0		0		0					0			1	0	0	0	0					1		0
			00:00:00								0		0		0		0					0			1	0	0	0	0					1		0
			00:00:00								0		0		0		0					0			1	0	0	0	0					1		0
			00:00:00								0		0		0		0					0			1	0	0	0	0					1		0
			00:00:00								0		0		0		0					0			1	0	0	0	0					1		0
			00:00:00								0		0		0		0					0			1	0	0	0	0					1		0
			00:00:00								0		0		0		0					0			1	0	0	0	0					1		0
			00:00:00								0		0		0		0					0			1	0	0	0	0					1		0
			00:00:00								0		0		0		0					0			1	0	0	0	0					1		0
			00:00:00								0		0		0		0					0			1	0	0	0	0					1		0
			00:00:00								0		0		0		0					0			1	0	0	0	0					1		0
			00:00:00								0		0		0		0					0			1	0	0	0	0					1		0
			00:00:00								0		0		0		0					0			1	0	0	0	0					1		0
			00:00:00								0		0		0		0					0			1	0	0	0	0					1		0
			00:00:00								0		0		0		0					0			1	0	0	0	0					1		0
			00:00:00								0		0		0		0					0			1	0	0	0	0					1		0
			00:00:00								0		0		0		0					0			1	0	0	0	0					1		0
			00:00:00								0		0		0		0					0			1	0	0	0	0					1		0
			00:00:00								0		0		0		0					0			1	0	0	0	0					1		0
			00:00:00								0		0		0		0					0			1	0	0	0	0					1		0
			00:00:00								0		0		0		0					0			1	0	0	0	0					1		0
			00:00:00								0		0		0		0					0			1	0	0	0	0					1		0
			00:00:00								0		0		0		0					0			1	0	0	0	0					1		0
			00:00:00								0		0		0		0					0			1	0	0	0	0					1		0
			00:00:00								0		0		0		0					0			1	0	0	0	0					1		0
			00:00:00								0		0		0		0					0			1	0	0	0	0					1		0
			00:00:00								0		0		0		0					0			1	0	0	0	0					1		0
			00:00:00								0		0		0		0					0			1	0	0	0	0					1		0
			00:00:00								0		0		0		0					0			1	0	0	0	0					1		0
			00:00:00								0		0		0		0					0			1	0	0	0	0					1		0
			00:00:00								0		0		0		0					0			1	0	0	0	0					1		0
			00:00:00								0		0		0		0					0			1	0	0	0	0					1		0
			00:00:00								0		0		0		0					0			1	0	0	0	0					1		0
			00:00:00								0		0		0		0					0			1	0	0	0	0					1		0
			00:00:00								0		0		0		0					0			1	0	0	0	0					1		0
			00:00:00								0		0		0		0					0			1	0	0	0	0					1		0
			00:00:00								0		0		0		0					0			1	0	0	0	0					1		0
			00:00:00								0		0		0		0					0			1	0	0	0	0					1		0
			00:00:00								0		0		0		0					0			1	0	0	0	0					1		0
			00:00:00								0		0		0		0					0			1	0	0	0	0					1		0
			00:00:00								0		0		0		0					0			1	0	0	0	0					1		0
			00:00:00								0		0		0		0					0			1	0	0	0	0					1		0
			00:00:00								0		0		0		0					0			1	0	0	0	0					1		0
			00:00:00								0		0		0		0					0			1	0	0	0	0					1		0
			00:00:00								0		0		0		0					0			1	0	0	0	0					1		0
			00:00:00								0		0		0		0					0			1	0	0	0	0					1		0
			00:00:00								0		0		0		0					0			1	0	0	0	0					1		0
			00:00:00								0		0		0		0					0			1	0	0	0	0					1		0
			00:00:00								0		0		0		0					0			1	0	0	0	0					1		0
			00:00:00								0		0		0		0					0			1	0	0	0	0					1		0
			00:00:00								0		0		0		0					0			1	0	0	0	0					1		0
			00:00:00								0		0		0		0					0			1	0	0	0	0					1		0
			00:00:00								0		0		0		0					0			1	0	0	0	0					1		0
			00:00:00								0		0		0		0					0			1	0	0	0	0					1		0
			00:00:00								0		0		0		0					0			1	0	0	0	0					1		0
			00:00:00								0		0		0		0					0			1	0	0	0	0					1		0
			00:00:00								0		0		0		0					0			1	0	0	0	0					1		0
			00:00:00								0		0		0		0					0			1	0	0	0	0					1		0
			00:00:00								0		0		0		0					0			1	0	0	0	0					1		0
			00:00:00								0		0		0		0					0			1	0	0	0	0					1		0
			00:00:00								0		0		0		0					0			1	0	0	0	0					1		0
			00:00:00								0		0		0		0					0			1	0	0	0	0					1		0
			00:00:00								0		0		0		0					0			1	0	0	0	0					1		0
			00:00:00								0		0		0		0					0			1	0	0	0	0					1		0
			00:00:00								0		0		0		0					0			1	0	0	0	0					1		0
			00:00:00								0		0		0		0					0			1	0	0	0	0					1		0
			00:00:00								0		0		0		0					0			1	0	0	0	0					1		0
			00:00:00								0		0		0		0					0			1	0	0	0	0					1		0
			00:00:00								0		0		0		0					0			1	0	0	0	0					1		0
			00:00:00								0		0		0		0					0			1	0	0	0	0					1		0
			00:00:00								0		0		0		0					0			1	0	0	0	0					1		0
			00:00:00								0		0		0		0					0			1	0	0	0	0					1		0
			00:00:00								0		0		0		0					0			1	0	0	0	0					1		0
			00:00:00								0		0		0		0					0			1	0	0	0	0					1		0
			00:00:00								0		0		0		0					0			1	0	0	0	0					1		0
			00:00:00								0		0		0		0					0			1	0	0	0	0					1		0
			00:00:00								0		0		0		0					0			1	0	0	0	0					1		0
			00:00:00								0		0		0		0					0			1	0	0	0	0					1		0
			00:00:00								0		0		0		0					0			1	0	0	0	0					1		0
			00:00:00								0		0		0		0					0			1	0	0	0	0					1		0
			00:00:00								0		0		0		0					0			1	0	0	0	0					1		0
			00:00:00								0		0		0		0					0			1	0	0	0	0					1		0
			00:00:00								0		0		0		0					0			1	0	0	0	0					1		0
			00:00:00								0		0		0		0					0			1	0	0	0	0					1		0
			00:00:00								0		0		0		0					0			1	0	0	0	0					1		0
			00:00:00								0		0		0		0					0			1	0	0	0	0					1		0
			00:00:00								0		0		0		0					0			1	0	0	0	0					1		0
			00:00:00								0		0		0		0					0			1	0	0	0	0					1		0
			00:00:00								0		0		0		0					0			1	0	0	0	0					1		0
			00:00:00								0		0		0		0					0			1	0	0	0	0					1		0
			00:00:00								0		0		0		0					0			1	0	0	0	0					1		0
			00:00:00								0		0		0		0					0			1	0	0	0	0					1		0
			00:00:00								0		0		0		0					0			1	0	0	0	0					1		0
			00:00:00								0		0		0		0					0			1	0	0	0	0					1		0
			00:00:00								0		0		0		0					0			1	0	0	0	0					1		0
			00:00:00								0		0		0		0					0			1	0	0	0	0					1		0
			00:00:00								0		0		0		0					0			1	0	0	0	0					1		0
			00:00:00								0		0		0		0					0			1	0	0	0	0					1		0
			00:00:00								0		0		0		0					0			1	0	0	0	0					1		0
			00:00:00								0		0		0		0					0			1	0	0	0	0					1		0
			00:00:00								0		0		0		0					0			1	0	0	0	0					1		0
			00:00:00								0		0		0		0					0			1	0	0	0	0					1		0
			00:00:00								0		0		0		0					0			1	0	0	0	0					1		0
			00:00:00								0		0		0		0					0			1	0	0	0	0					1		0
			00:00:00								0		0		0		0					0			1	0	0	0	0					1		0
			00:00:00								0		0		0		0					0			1	0	0	0	0					1		0
			00:00:00								0		0		0		0					0			1	0	0	0	0					1		0
			00:00:00								0		0		0		0					0			1	0	0	0	0					1		0
			00:00:00								0		0		0		0					0			1	0	0	0	0					1		0
			00:00:00								0		0		0		0					0			1	0	0	0	0					1		0
			00:00:00								0		0		0		0					0			1	0	0	0	0					1		0
			00:00:00								0		0		0		0					0			1	0	0	0	0					1		0
			00:00:00								0		0		0		0					0			1	0	0	0	0					1		0
			00:00:00								0		0		0		0					0			1	0	0	0	0					1		0
			00:00:00								0		0		0		0					0			1	0	0	0	0					1		0
			00:00:00								0		0		0		0					0			1	0	0	0	0					1		0
			00:00:00								0		0		0		0					0			1	0	0	0	0					1		0
			00:00:00								0		0		0		0					0			1	0	0	0	0					1		0
			00:00:00								0		0		0		0					0			1	0	0	0	0					1		0
			00:00:00								0		0		0		0					0			1	0	0	0	0					1		0
			00:00:00								0		0		0		0					0			1	0	0	0	0					1		0
			00:00:00								0		0		0		0					0			1	0	0	0	0					1		0
			00:00:00								0		0		0		0					0			1	0	0	0	0					1		0
			00:00:00								0		0		0		0					0			1	0	0	0	0					1		0
			00:00:00								0		0		0		0					0			1	0	0	0	0					1		0
			00:00:00								0		0		0		0					0			1	0	0	0	0					1		0
			00:00:00								0		0		0		0					0			1	0	0	0	0					1		0
			00:00:00								0		0		0		0					0			1	0	0	0	0					1		0
			00:00:00								0		0		0		0					0			1	0	0	0	0					1		0
			00:00:00								0		0		0		0					0			1	0	0	0	0					1		0
			00:00:00								0		0		0		0					0			1	0	0	0	0					1		0
			00:00:00								0		0		0		0					0			1	0	0	0	0					1		0
			00:00:00								0		0		0		0					0			1	0	0	0	0					1		0
			00:00:00								0		0		0		0					0			1	0	0	0	0					1		0
			00:00:00								0		0		0		0					0			1	0	0	0	0					1		0
			00:00:00								0		0		0		0					0			1	0	0	0	0					1		0
			00:00:00								0		0		0		0					0			1	0	0	0	0					1		0
			00:00:00								0		0		0		0					0			1	0	0	0	0					1		0
			00:00:00								0		0		0		0					0			1	0	0	0	0					1		0
			00:00:00								0		0		0		0					0			1	0	0	0	0					1		0
			00:00:00								0		0		0		0					0			1	0	0	0	0					1		0
			00:00:00								0		0		0		0					0			1	0	0	0	0					1		0
			00:00:00								0		0		0		0					0			1	0	0	0	0					1		0
			00:00:00								0		0		0		0					0			1	0	0	0	0					1		0
			00:00:00								0		0		0		0					0			1	0	0	0	0					1		0
			00:00:00								0		0		0		0					0			1	0	0	0	0					1		0
			00:00:00								0		0		0		0					0			1	0	0	0	0					1		0
			00:00:00								0		0		0		0					0			1	0	0	0	0					1		0
			00:00:00								0		0		0		0					0			1	0	0	0	0					1		0
			00:00:00								0		0		0		0					0			1	0	0	0	0					1		0
			00:00:00								0		0		0		0					0			1	0	0	0	0					1		0
			00:00:00								0		0		0		0					0			1	0	0	0	0					1		0
			00:00:00								0		0		0		0					0			1	0	0	0	0					1		0
			00:00:00								0		0		0		0					0			1	0	0	0	0					1		0
			00:00:00								0		0		0		0					0			1	0	0	0	0					1		0
			00:00:00								0		0		0		0					0			1	0	0	0	0					1		0
			00:00:00								0		0		0		0					0			1	0	0	0	0					1		0
			00:00:00								0		0		0		0					0			1	0	0	0	0					1		0
			00:00:00								0		0		0		0					0			1	0	0	0	0					1		0
			00:00:00								0		0		0		0					0			1	0	0	0	0					1		0
			00:00:00								0		0		0		0					0			1	0	0	0	0					1		0
			00:00:00								0		0		0		0					0			1	0	0	0	0					1		0
			00:00:00								0		0		0		0					0			1	0	0	0	0					1		0
			00:00:00								0		0		0		0					0			1	0	0	0	0					1		0
			00:00:00								0		0		0		0					0			1	0	0	0	0					1		0
			00:00:00								0		0		0		0					0			1	0	0	0	0					1		0
			00:00:00								0		0		0		0					0			1	0	0	0	0					1		0
			00:00:00								0		0		0		0					0			1	0	0	0	0					1		0
			00:00:00								0		0		0		0					0			1	0	0	0	0					1		0
			00:00:00								0		0		0		0					0			1	0	0	0	0					1		0
			00:00:00								0		0		0		0					0			1	0	0	0	0					1		0
			00:00:00								0		0		0		0					0			1	0	0	0	0					1		0
			00:00:00								0		0		0		0					0			1	0	0	0	0					1		0
			00:00:00								0		0		0		0					0			1	0	0	0	0					1		0
			00:00:00								0		0		0		0					0			1	0	0	0	0					1		0
			00:00:00								0		0		0		0					0			1	0	0	0	0					1		0
			00:00:00								0		0		0		0					0			1	0	0	0	0					1		0
			00:00:00								0		0		0		0					0			1	0	0	0	0					1		0
			00:00:00								0		0		0		0					0			1	0	0	0	0					1		0
			00:00:00								0		0		0		0					0			1	0	0	0	0					1		0
			00:00:00								0		0		0		0					0			1	0	0	0	0					1		0
			00:00:00								0		0		0		0					0			1	0	0	0	0					1		0
			00:00:00								0		0		0		0					0			1	0	0	0	0					1		0
			00:00:00								0		0		0		0					0			1	0	0	0	0					1		0
			00:00:00								0		0		0		0					0			1	0	0	0	0					1		0
			00:00:00								0		0		0		0					0			1	0	0	0	0					1		0
			00:00:00								0		0		0		0					0			1	0	0	0	0					1		0
			00:00:00								0		0		0		0					0			1	0	0	0	0					1		0
			00:00:00								0		0		0		0					0			1	0	0	0	0					1		0
			00:00:00								0		0		0		0					0			1	0	0	0	0					1		0
			00:00:00								0		0		0		0					0			1	0	0	0	0					1		0
			00:00:00								0		0		0		0					0			1	0	0	0	0					1		0
			00:00:00								0		0		0		0					0			1	0	0	0	0					1		0
			00:00:00								0		0		0		0					0			1	0	0	0	0					1		0
			00:00:00								0		0		0		0					0			1	0	0	0	0					1		0
			00:00:00								0		0		0		0					0			1	0	0	0	0					1		0
			00:00:00								0		0		0		0					0			1	0	0	0	0					1		0
			00:00:00								0		0		0		0					0			1	0	0	0	0					1		0
			00:00:00								0		0		0		0					0			1	0	0	0	0					1		0
			00:00:00								0		0		0		0					0			1	0	0	0	0					1		0
			00:00:00								0		0		0		0					0			1	0	0	0	0					1		0
			00:00:00								0		0		0		0					0			1	0	0	0	0					1		0
			00:00:00								0		0		0		0					0			1	0	0	0	0					1		0
			00:00:00								0		0		0		0					0			1	0	0	0	0					1		0
			00:00:00								0		0		0		0					0			1	0	0	0	0					1		0
			00:00:00								0		0		0		0					0			1	0	0	0	0					1		0
			00:00:00								0		0		0		0					0			1	0	0	0	0					1		0
			00:00:00								0		0		0		0					0			1	0	0	0	0					1		0
			00:00:00								0		0		0		0					0			1	0	0	0	0					1		0
			00:00:00								0		0		0		0					0			1	0	0	0	0					1		0
			00:00:00								0		0		0		0					0			1	0	0	0	0					1		0
			00:00:00								0		0		0		0					0			1	0	0	0	0					1		0
			00:00:00								0		0		0		0					0			1	0	0	0	0					1		0
			00:00:00								0		0		0		0					0			1	0	0	0	0					1		0
			00:00:00								0		0		0		0					0			1	0	0	0	0					1		0
			00:00:00								0		0		0		0					0			1	0	0	0	0					1		0
			00:00:00								0		0		0		0					0			1	0	0	0	0					1		0
			00:00:00								0		0		0		0					0			1	0	0	0	0					1		0
			00:00:00								0		0		0		0					0			1	0	0	0	0					1		0
			00:00:00								0		0		0		0					0			1	0	0	0	0					1		0
			00:00:00												0		0					0			1	0	0	0	0					1		0
			00:00:00																																	0
			00:00:00																																	0
			00:00:00																																	0
			00:00:00																																	0
			00:00:00																																	0
			00:00:00																																	0
			00:00:00																																	0
			00:00:00																																	0
			00:00:00																																	0
			00:00:00																																	0
			00:00:00																																	0
			00:00:00																																	0
			00:00:00																																	0
			00:00:00																																	0
			00:00:00																																	0
			00:00:00																																	0
			00:00:00																																	0
			00:00:00																																	0
			00:00:00																																	0
			00:00:00																																	0
			00:00:00																																	0
			00:00:00																																	0
			00:00:00																																	0
			00:00:00																																	0
			00:00:00																																	0
			00:00:00																																	0
			00:00:00																																	0
			00:00:00																																	0
			00:00:00																																	0
			00:00:00
			00:00:00
	2010
